# Supplementary material for: A systematic review of reported reassortant viral lineages of influenza A
Source: BMC Infect Dis. 2016 Jan 5;16:3. doi: 10.1186/s12879-015-1298-9 (PMC4702296; doi:10.1186/s12879-015-1298-9)
Supplement: Supplementary file 4 — Database S1. (XLSX 127 kb) [file 12879_2015_1298_MOESM4_ESM.xlsx]

## Sheet: Database_S1_labelled
Name	Type	Paper	Type.of.reassortmant	Removed as duplicate	Year	yrreg	host.from.strain	Host	Type.of.host	region	PB2	PB1	PA	HA	NP	NA.	M	NS	Segmentno	Reference
_A/Berlin/185/99_H3N2	H3N2	Schweiger 2006	intra	No	1999	1999	Human	Human	Human	Europe	EF674985	EF674970	EF674945	EF674911	EF675015	EF674866	EF674916	EF675044	8	Schweiger, B., L. Bruns, and K. Meixenberger, Reassortment between human A(H3N2) viruses is an important evolutionary mechanism. Vaccine, 2006. 24(44-46): p. 6683-6690.
_A/wild duck/Korea/CSM4-12/2009_H5N1	H5N1	Kim 2011	intra	No	2009	2009	Duck	Animal	Aquatic bird	Asia	JF510040	JF510045	JF510046	JF510041	JF510043	JF510047	JF510042	JF510044	8	Kim, B.S., et al., Characterization of the low-pathogenic H5N1 avian influenza virus in South Korea. Poultry Science, 2011. 90(7): p. 1449-1461.
_A/Alaska/44160-044/2006_H3N8_	H3N8	Ramey 2010	inter	No	2006	2006	Pintail	Animal	Aquatic bird	US	EU557380	EU557415	EU557452	EU557493	EU557526	EU557580	EU557604	EU557635	8	Ramey, A.M., et al., Transmission and reassortment of avian influenza viruses at the Asian-North American interface. Virology, 2010. 406(2): p. 352-359.
_A/Alaska/44183-067/2006_H3N8_	H3N8	Ramey 2010	inter	No	2006	2006	Pintail	Animal	Aquatic bird	US	EU557391	EU557417	EU557454	EU557494	EU557528	EU557581	EU557612	EU557637	8	Ramey, A.M., et al., Transmission and reassortment of avian influenza viruses at the Asian-North American interface. Virology, 2010. 406(2): p. 352-359.
_A/Alaska/44183-072/2006_H3N8_	H3N8	Ramey 2010	inter	No	2006	2006	Pintail	Animal	Aquatic bird	US	EU557411	EU557418	EU557455	EU557495	EU557529	EU557582	EU557627	EU557638	8	Ramey, A.M., et al., Transmission and reassortment of avian influenza viruses at the Asian-North American interface. Virology, 2010. 406(2): p. 352-359.
_A/Alaska/44188-158/2006_H4N6_	H4N6	Ramey 2010	inter	No	2006	2006	Pintail	Animal	Aquatic bird	US	EU557394	EU557447	EU557484	EU557520	EU557557	EU557563	EU557598	EU557668	8	Ramey, A.M., et al., Transmission and reassortment of avian influenza viruses at the Asian-North American interface. Virology, 2010. 406(2): p. 352-359.
_A/Alaska/44189-069/2006_H4N6_	H4N6	Ramey 2010	inter	No	2006	2006	Pintail	Animal	Aquatic bird	US	EU557387	EU557427	EU557464	EU557513	EU557537	EU557573	EU557595	EU557647	8	Ramey, A.M., et al., Transmission and reassortment of avian influenza viruses at the Asian-North American interface. Virology, 2010. 406(2): p. 352-359.
_A/Alaska/44203-023/2006_H6N1_	H6N1	Ramey 2010	inter	No	2006	2006	Pintail	Animal	Aquatic bird	US	EU557381	EU557442	EU557478	EU557518	EU557552	EU557559	EU557597	EU557662	8	Ramey, A.M., et al., Transmission and reassortment of avian influenza viruses at the Asian-North American interface. Virology, 2010. 406(2): p. 352-359.
_A/Alaska/44203-078/2006_H6N8_	H6N8	Koehler 2008	inter	No	2006	2006	Pintail	Animal	Aquatic bird	US	EU557404	EU557443	EU557479	EU557519	EU557553	EU557589	EU557609	EU557663	8	Koehler, A.V., et al., Genetic evidence of intercontinental movement of avian influenza in a migratory bird: the northern pintail (Anas acuta). Molecular Ecology, 2008. 17(21): p. 4754-4762.
_A/Alaska/44204-158/2006_H6N4_	H6N4	Koehler 2008	inter	No	2006	2006	Pintail	Animal	Aquatic bird	US	EU557394	EU557447	EU557484	EU557520	EU557557	EU557563	EU557598	EU557668	8	Koehler, A.V., et al., Genetic evidence of intercontinental movement of avian influenza in a migratory bird: the northern pintail (Anas acuta). Molecular Ecology, 2008. 17(21): p. 4754-4762.
_A/Alaska/44228-129/2006_H3N8_	H3N8	Koehler 2008	inter	No	2006	2006	Pintail	Animal	Aquatic bird	US	EU557379	EU557436	EU557473	EU557502	EU557546	EU557586	EU557611	EU557656	8	Koehler, A.V., et al., Genetic evidence of intercontinental movement of avian influenza in a migratory bird: the northern pintail (Anas acuta). Molecular Ecology, 2008. 17(21): p. 4754-4762.
_A/Alaska/44228-173/2006_H3N8_	H3N8	Koehler 2008	inter	Yes	2006	2006	Pintail	Animal	Aquatic bird	US	EU557397	EU557437	EU557474	EU557503	EU557547	EU557587	EU557605	EU557657	8	Koehler, A.V., et al., Genetic evidence of intercontinental movement of avian influenza in a migratory bird: the northern pintail (Anas acuta). Molecular Ecology, 2008. 17(21): p. 4754-4762.
_A/Alaska/44228-175/2006_H3N8_	H3N8	Koehler 2008	inter	No	2006	2006	Pintail	Animal	Aquatic bird	US	EU557395	EU557438	EU557475	EU557504	EU557548	EU557588	EU557606	EU557658	8	Koehler, A.V., et al., Genetic evidence of intercontinental movement of avian influenza in a migratory bird: the northern pintail (Anas acuta). Molecular Ecology, 2008. 17(21): p. 4754-4762.
_A/Alaska/44340-010/2007_H6N2_	H6N2	Ramey 2010	inter	No	2007	2007	Pintail	Animal	Aquatic bird	US	GU168124	GU168216	GU168276	GU168302	GU168336	GU168376	GU168420	GU168477	8	Ramey, A.M., et al., Transmission and reassortment of avian influenza viruses at the Asian-North American interface. Virology, 2010. 406(2): p. 352-359.
_A/Alaska/44344-730/2007_H3N6_	H1N3	Koehler 2008	inter	No	2007	2007	Pintail	Animal	Aquatic bird	US	GU168128	GU168223	GU168232	GU168282	GU168361	GU168378	GU168444	GU168510	8	Koehler, A.V., et al., Genetic evidence of intercontinental movement of avian influenza in a migratory bird: the northern pintail (Anas acuta). Molecular Ecology, 2008. 17(21): p. 4754-4762.
_A/Alaska/44344-824/2007_H1N3_	H3N6	Koehler 2008	inter	No	2007	2007	Pintail	Animal	Aquatic bird	US	GU168169	GU168205	GU168281	GU143862	GU168345	GU168385	GU168422	GU168481	8	Koehler, A.V., et al., Genetic evidence of intercontinental movement of avian influenza in a migratory bird: the northern pintail (Anas acuta). Molecular Ecology, 2008. 17(21): p. 4754-4762.
_A/Alaska/44421-431/2008_H3N6_	H3N6	Ramey 2010	inter	No	2008	2008	Pintail	Animal	Aquatic bird	US	GU168125	GU168195	GU168238	GU143856	GU168339	GU168387	GU168449	GU168519	8	Ramey, A.M., et al., Transmission and reassortment of avian influenza viruses at the Asian-North American interface. Virology, 2010. 406(2): p. 352-359.
_A/Albany/12/1951_H1N1__	H1N1	Nelson 2008	intra	No	1951	<1990	Human	Human	Human	US	CY021828	CY021827	CY021826	CY021821	CY021824	CY021823	CY021822	CY021825	8	Nelson, M.I., et al., Multiple reassortment events in the evolutionary history of H1N1 influenza A virus since 1918. Plos Pathogens, 2008. 4(2).
_A/Amsterdam/1609/1977_H3N2__	H3N2	Westgeest 2012	intra	No	1977	<1990	Human	Human	Human	Europe	CY113236	CY113235	CY113234	CY113229	CY113232	CY113231	CY113230	CY113233	8	Westgeest, K.B., et al., Genetic evolution of the neuraminidase of influenza A (H3N2) viruses from 1968 to 2009 and its correspondence to haemagglutinin evolution. J Gen Virol, 2012. 93(Pt 9): p. 1996-2007.
_A/aquatic_bird/India/NIV-1709	H11N1	Pawar 2010	inter	No	2007	2007	Aquatic bird	Animal	Aquatic bird	Asia	CY055172	CY055173	CY055174	CY055175	CY055176	CY055177	CY055178	CY055179	8	Pawar, S., et al., An avian influenza A(H11N1) virus from a wild aquatic bird revealing a unique Eurasian-American genetic reassortment. Virus Genes, 2010. 41(1): p. 14-22.
_A/aquatic_bird/Korea/w202/200	H5N2	Uchida 2012	inter	No	2007	2007	Aquatic bird	Animal	Aquatic bird	Asia	GU361405	GU361323	GU361365	GU361211	GU361171	GU361250	GU361283	GU361445	8	Uchida, Y., et al., Genetics and infectivity of H5N1 highly pathogenic avian influenza viruses isolated from chickens and wild birds in Japan during 2010-11. Virus Research, 2012. 170(1-2): p. 109-117.
_A/Bangkok/1/1979_H3N2__	H3N2	Suzuki 2004	inter	No	1979	<1990	Human	Human	Human	Asia	DQ508822	DQ508823	DQ508824	DQ508825	DQ508826	DQ508827	DQ508828	DQ508829	8	Suzuki, T., et al., Evolutional analysis of human influenza A virus N2 neuraminidase genes based on the transition of the low-pH stability of sialidase activity. Febs Letters, 2004. 557(1-3): p. 228-232.
_A/bar-headed_goose/Mongolia/1	H16N6	Spackman 2009	inter	No	2006	2006	Goose	Animal	Aquatic bird	Asia	GQ907301.1	GQ907300.1	GQ907299.1	GQ907294.1	GQ907297.1	GQ907296.1	GQ907295.2	GQ907298.2	8	Spackman, E., et al., Characterization of low pathogenicity avian influenza viruses isolated from wild birds in Mongolia 2005 through 2007. Virology Journal, 2009. 6.
_A/bar-headed_goose/Qinghai/05	H5N1	Zhou 2006	intra	No	2005	2005	Goose	Animal	Aquatic bird	China	DQ237956	DQ237955	DQ237954	DQ137873	DQ237952	DQ137874	DQ237951	DQ237953	8	Zhou, J.Y., et al., Characterization of a highly pathogenic H5N1 influenza virus derived from bar-headed geese in China. J Gen Virol, 2006. 87(Pt 7): p. 1823-33.
_A/Berkeley/1/1968_H2N2__	H2N2	Suzuki 2004	inter	No	1968	<1990	Human	Human	Human	US	AY209951	AY210025	AY210007	CY033473	AY210104	AY209933	AY210065	AY210192	8	Suzuki, T., et al., Evolutional analysis of human influenza A virus N2 neuraminidase genes based on the transition of the low-pH stability of sialidase activity. Febs Letters, 2004. 557(1-3): p. 228-232.
_A/Berlin/177/99_H3N2__	H3N2	Schweiger 2006	intra	No	1999	1999	Human	Human	Human	Europe	EF674984	EF674969	EF674944	EF674910	EF675014	EF674865	EF674915	EF675043	8	Schweiger, B., L. Bruns, and K. Meixenberger, Reassortment between human A(H3N2) viruses is an important evolutionary mechanism. Vaccine, 2006. 24(44-46): p. 6683-6690.
_A/Bilthoven/15793/1968_H3N2__	H3N2	Westgeest 2012	intra	No	1968	<1990	Human	Human	Human	Europe	CY112240	CY112239	CY112238	CY112233	CY112236	CY112235	CY112234	CY112237	8	Westgeest, K.B., et al., Genetic evolution of the neuraminidase of influenza A (H3N2) viruses from 1968 to 2009 and its correspondence to haemagglutinin evolution. J Gen Virol, 2012. 93(Pt 9): p. 1996-2007.
_A/Bilthoven/17938/1969_H3N2__	H3N2	Westgeest 2012	intra	No	<1990	<1990	Human	Human	Human	Europe	CY113060	CY113059	CY113058	CY113053	CY113056	CY113055	CY113054	CY113057	8	Westgeest, K.B., et al., Genetic evolution of the neuraminidase of influenza A (H3N2) viruses from 1968 to 2009 and its correspondence to haemagglutinin evolution. J Gen Virol, 2012. 93(Pt 9): p. 1996-2007.
_A/black_headed_gull/Mongolia/	H13N6	Zhao 2008	intra	No	2006	2006	Black-headed gull	Animal	Aquatic bird	Asia	GQ907309	GQ907308	GQ907307	GQ907302	GQ907305	GQ907304	GQ907303	GQ907306	8	Zhao, Z.-M., et al., Genotypic diversity of H5N1 highly pathogenic avian influenza viruses. Journal of General Virology, 2008. 89: p. 2182-2193.
_A/black-billed_magpie/Guangxi	H9N2	Dong 2011	inter	No	2005	2005	Magpie	Animal	Other Avian	China	GU121379	GU121380	GU121381	GU121382	GU121383	GU121384	GU121385	GU121386	8	Dong, G., et al., Reassortant H9N2 Influenza Viruses Containing H5N1-Like PB1 Genes Isolated from Black-Billed Magpies in Southern China. Plos One, 2011. 6(9).
_A/Brevig_Mission/1/1918_H1N1_	H1N1	Reid 2004	inter	No	1918	<1990	Human	Human	Human	US	DQ208309	DQ208310	DQ208311	AF116575	AY744935	AF250356	AY130766	AF333238	8	Reid, A.H., J.K. Taubenberger, and T.G. Fanning, Evidence of an absence: the genetic origins of the 1918 pandemic influenza virus. Nature Reviews Microbiology, 2004. 2(11): p. 909-914.
_A/California/04/2009_H1N1__	H1N1	Smith 2009	inter	No	2009	2009	Human	Human	Human	US	JF915190	JF915189	JF915188	JF915184	JF915187	JF915186	JF915185	JF915191	8	Smith, G.J., et al., Origins and evolutionary genomics of the 2009 swine-origin H1N1 influenza A epidemic. Nature, 2009. 459(7250): p. 1122-5.
_A/Cameron/1946_H1N1__	H1N1	Nelson 2008	intra	Yes	1946	<1990	Human	Human	Human	Asia	CY009603	CY009602	CY009601	CY009596	CY009599	CY009598	CY009597	CY009600	8	Nelson, M.I., et al., Multiple reassortment events in the evolutionary history of H1N1 influenza A virus since 1918. Plos Pathogens, 2008. 4(2).
_A/canine/Korea/1/2010_H3N1__	H3N1	Song 2011	inter	No	2010	2010	other	Other	Other	Asia	CY090032	CY090033	CY090034	CY090035	CY090036	CY090037	CY090038	CY090039	8	Song, D., et al., A novel reassortant canine H3N1 influenza virus between pandemic H1N1 and canine H3N2 influenza viruses in Korea. J Gen Virol, 2012. 93(Pt 3): p. 551-4.
_A/Canterbury/127/2005_H3N2__	H3N2	Nelson 2009	intra	No	2005	2005	Human	Human	Human	Australia	CY008074	CY008073	CY008072	CY008067	CY008070	CY008069	CY008068	CY008071	8	Nelson, M.I., et al., The origin and global emergence of adamantane resistant A/H3N2 influenza viruses. Virology, 2009. 388(2): p. 270-278.
_A/Chicken/Beijing/1/94_H9N2__	H9N2	Xu 2007	inter	No	1994	1994	Chicken	Animal	Poultry	China	AF156438	AF156423	AF156452	AF156380	AF156409	AF156398	AF156466	AF156480	8	Xu, K.M., et al., The genesis and evolution of H9N2 influenza viruses in poultry from southern china, 2000 to 2005. Journal of Virology, 2007. 81(19): p. 10389-10401.
_A/chicken/British_Columbia/04	H7N3	Macken 2006	inter	No	2004	2004	Chicken	Animal	Poultry	US	AY616766	AY616765	AY616764	AY611524	AY611527	AY611526	AY611525	AY611528	8	Macken, C.A., R.J. Webby, and W.J. Bruno, Genotype turnover by reassortment of replication complex genes from avian Influenza A virus. Journal of General Virology, 2006. 87: p. 2803-2815.
_A/chicken/California/0139/200	H6N2	Webby 2002	intra	No	2001	2001	Chicken	Animal	Poultry	US	AF457705	AF457706	AF457707	AF457713	AF457709	AF457711	AF457712	AF457708	8	Webby, R.J., et al., Reassortment and interspecies transmission of North American H6N2 influenza viruses. Virology, 2002. 295(1): p. 44-53.
_A/chicken/California/6643/200	H6N2	Webby 2002	intra	No	2001	2001	Chicken	Animal	Poultry	US	EU182258	EU182259	EU182260	AF474035	EU182261	AF457686	AF474055	AF474064	8	Webby, R.J., et al., Reassortment and interspecies transmission of North American H6N2 influenza viruses. Virology, 2002. 295(1): p. 44-53.
_A/chicken/Chakwal/NARC-35/200	H7N3	Abbas 2010	inter	Yes	2001	2001	Chicken	Animal	Poultry	Asia	FJ577525	FJ577524	FJ577523	FJ577518	FJ577521	FJ577520	FJ577519	FJ577522	8	Abbas, M.A., et al., Sequence and phylogenetic analysis of H7N3 avian influenza viruses isolated from poultry in Pakistan 1995-2004. Virology Journal, 2010. 7(137): p. (24 June 2010)-(24 June 2010).
_A/chicken/China/Guangxi1/2000	H9N2	Xie 2007	intra	No	2000	2000	Chicken	Animal	Poultry	China	DQ485205	DQ485206	DQ485207	DQ485208	DQ485209	DQ485210	DQ485211	DQ485212	8	Xie, Z., et al., Whole genome sequencing and analysis of three strains of Avian influenza virus subtype H9N2 isolated in Guangxi province. Chinese Journal of Zoonoses, 2007. 23(9): p. 916-926.
_A/chicken/China/Guangxi14/200	H9N2	Xie 2007	intra	No	2000	2000	Chicken	Animal	Poultry	China	DQ485213	DQ485214	DQ485215	DQ485216	DQ485217	DQ485218	DQ485219	DQ485220	8	Xie, Z., et al., Whole genome sequencing and analysis of three strains of Avian influenza virus subtype H9N2 isolated in Guangxi province. Chinese Journal of Zoonoses, 2007. 23(9): p. 916-926.
_A/chicken/China/Guangxi17/200	H9N2	Xie 2007	intra	No	2000	2000	Chicken	Animal	Poultry	China	DQ485221	DQ485222	DQ485223	DQ485224	DQ485225	DQ485226	DQ485227	DQ485228	8	Xie, Z., et al., Whole genome sequencing and analysis of three strains of Avian influenza virus subtype H9N2 isolated in Guangxi province. Chinese Journal of Zoonoses, 2007. 23(9): p. 916-926.
_A/chicken/Dubai/463/2003_H9N2	H9N2	Fusaro 2011	inter	No	2003	2003	Chicken	Animal	Poultry	Middle East	EF063558	EF063537	EF063551	EF063516	EF063530	EF063523	EF063509	EF063544	8	Fusaro, A., et al., Phylogeography and Evolutionary History of Reassortant H9N2 Viruses with Potential Human Health Implications. Journal of Virology, 2011. 85(16): p. 8413-8421.
_A/chicken/East_Java/UT6016/20	H5N1	Takano 2009	intra	No	2006	2006	Chicken	Animal	Poultry	Asia	GQ122496	GQ122497	GQ122498	GQ122396	GQ122416	GQ122499	GQ122500	GQ122501	8	Takano, R., et al., Phylogenetic characterization of H5N1 avian influenza viruses isolated in Indonesia from 2003-2007. Virology, 2009. 390(1): p. 13-21.
_A/chicken/Eastern_China/42/20	H6N2	Zhao 2011	intra	No	2007	2007	Chicken	Animal	Poultry	China	JF965049	JF965085	JF965099	JF965139	JF965178	JF965301	JF965219	JF965291	8	Zhao, G., et al., Molecular evolution of the H6 subtype influenza a viruses from poultry in eastern China from 2002 to 2010. Virology Journal, 2011. 8.
_A/chicken/Eastern_China/43/20	H6N2	Zhao 2011	intra	No	2007	2007	Chicken	Animal	Poultry	China	JF965050	JF965096	JF965100	JF965140	JF965179	JF965302	JF965220	JF965292	8	Zhao, G., et al., Molecular evolution of the H6 subtype influenza a viruses from poultry in eastern China from 2002 to 2010. Virology Journal, 2011. 8.
_A/chicken/Florida/25717/1993_	H5N2	Saito 1994	inter	No	1993	1993	Chicken	Animal	Poultry	US	EU743105	EU743104	EU743103	GU186483	EU743101	EU743100	EU743099	EU743102	8	Saito, T., et al., EMERGENCE OF A POTENTIALLY PATHOGENIC H5N2 INFLUENZA-VIRUS IN CHICKENS. Virology, 1994. 201(2): p. 277-284.
_A/Chicken/Fujian/9290/2005	H9N2	Sun 2010	intra	No	2005	2005	Chicken	Animal	Poultry	China	CY023637	CY023638	CY023639	CY023640	CY023641	CY023642	CY023643	CY023644	8	Sun, Y., et al., Genotypic evolution and antigenic drift of H9N2 influenza viruses in China from 1994 to 2008. Veterinary Microbiology, 2010. 146(3-4): p. 215-225.
_A/chicken/Fujian/G9/2009_H9N2	H9N2	Xie 2012	intra	No	2009	2009	Chicken	Animal	Poultry	China	JN869514	JN869515	JN869516	JF715008	JN869517	JN869518	JN869519	JN869520	8	Xie, Q., et al., Complete Genome Sequence of a Novel H9N2 Subtype Influenza Virus FJG9 Strain in China Reveals a Natural Reassortant Event. Journal of Virology, 2012. 86(18): p. 10240-10241.
_A/chicken/Guangdong/10/00_H9N	H9N2	Li 2005	intra	No	2000	2000	Chicken	Animal	Poultry	China	DQ064545	DQ064518	DQ064491	DQ064356	DQ064437	DQ064410	DQ064383	DQ064464	8	Li, C., et al., Evolution of H9N2 influenza viruses from domestic poultry in Mainland China. Virology, 2005. 340(1): p. 70-83.
_A/chicken/Guangdong/56/01_H9N	H9N2	Li 2005	intra	No	2001	2001	Chicken	Animal	Poultry	China	DQ064550	DQ064523	DQ064496	DQ064361	DQ064442	DQ064415	DQ064388	DQ064469	8	Li, C., et al., Evolution of H9N2 influenza viruses from domestic poultry in Mainland China. Virology, 2005. 340(1): p. 70-83.
_A/chicken/Guangdong/6/97_H9N2	H9N2	Li 2005	intra	No	1997	1997	Chicken	Animal	Poultry	China	DQ064551	DQ064524	DQ064497	DQ064362	DQ064443	DQ064416	DQ064389	DQ064470	8	Li, C., et al., Evolution of H9N2 influenza viruses from domestic poultry in Mainland China. Virology, 2005. 340(1): p. 70-83.
_A/chicken/Guangxi/10/99_H9N2_	H9N2	Li 2005	intra	No	1999	1999	Chicken	Animal	Poultry	China	DQ064552	DQ064525	DQ064498	DQ064363	DQ064444	DQ064417	DQ064390	DQ064471	8	Li, C., et al., Evolution of H9N2 influenza viruses from domestic poultry in Mainland China. Virology, 2005. 340(1): p. 70-83.
_A/chicken/Guangxi/12/2004_H5N	H5N1	Neumann 2010	intra	Yes	2004	2004	Chicken	Animal	Poultry	China	DQ366327	DQ366328	DQ366329	DQ366330	DQ366331	DQ366332	DQ366333	DQ366334	8	Neumann, G., M.A. Green, and C.A. Macken, Evolution of highly pathogenic avian H5N1 influenza viruses and the emergence of dominant variants. Journal of General Virology, 2010. 91: p. 1984-1995.
_A/chicken/Guangxi/1857/2004_H	H9N2	Xu 2007	inter	No	2004	2004	Chicken	Animal	Poultry	China	CY023693	CY023694	CY023695	CY023696	CY023697	CY023698	CY023699	CY023700	8	Xu, K.M., et al., The genesis and evolution of H9N2 influenza viruses in poultry from southern china, 2000 to 2005. Journal of Virology, 2007. 81(19): p. 10389-10401.
_A/chicken/Guangxi/3154/2005_H	H5N1	Neumann 2010	intra	No	2005	2005	Chicken	Animal	Poultry	China	DQ992651	EF123977	EF124732	DQ992718	EF124430	EF124279	EF124128	EF124581	8	Neumann, G., M.A. Green, and C.A. Macken, Evolution of highly pathogenic avian H5N1 influenza viruses and the emergence of dominant variants. Journal of General Virology, 2010. 91: p. 1984-1995.
_A/chicken/Guiyang/3055/2005_H	H5N1	Neumann 2010	intra	No	2005	2005	Chicken	Animal	Poultry	China	DQ992677.1	EF124003.1	EF124758.1	DQ992755.1	EF124456.1	EF124305.1	EF124154.1	EF124607.1	8	Neumann, G., M.A. Green, and C.A. Macken, Evolution of highly pathogenic avian H5N1 influenza viruses and the emergence of dominant variants. Journal of General Virology, 2010. 91: p. 1984-1995.
_A/chicken/Hebei/1102/2010_H5N	H5N2	Zhao 2012	inter	No	2010	2010	Chicken	Animal	Poultry	China	JQ041388	JQ041392	JQ041396	JQ041400	JQ041404	JQ041408	JQ041412	JQ041416	8	Zhao, G., et al., Novel Reassortant Highly Pathogenic H5N2 Avian Influenza Viruses in Poultry in China. Plos One, 2012. 7(9).
_A/chicken/Hebei/4/2008_H9N2__	H9N2	Bi 2010	intra	No	2008	2008	Chicken	Animal	Poultry	China	FJ499468	FJ499467	FJ499470	FJ499463	FJ499469	FJ499464	FJ499466	FJ499465	8	Bi, J., et al., Phylogenetic and Molecular Characterization of H9N2 Influenza Isolates from Chickens in Northern China from 2007-2009. Plos One, 2010. 5(9).
_A/chicken/Heilongjiang/35/00_	H9N2	Li 2005	intra	No	2000	2000	Chicken	Animal	Poultry	China	DQ064555	DQ064528	DQ064501	DQ064366	DQ064447	DQ064420	DQ064393	DQ064474	8	Li, C., et al., Evolution of H9N2 influenza viruses from domestic poultry in Mainland China. Virology, 2005. 340(1): p. 70-83.
_A/chicken/Henan/26/00_H9N2__	H9N2	Li 2005	intra	No	2000	2000	Chicken	Animal	Poultry	China	DQ064557	DQ064530	DQ064503	DQ064368	DQ064449	DQ064422	DQ064395	DQ064476	8	Li, C., et al., Evolution of H9N2 influenza viruses from domestic poultry in Mainland China. Virology, 2005. 340(1): p. 70-83.
_A/Chicken/Hong_Kong/873.3/01_	H5N1	Macken 2006	inter	No	2001	2001	Chicken	Animal	Poultry	China	AF509161	AF509187	AF509213	AF509032	AF509135	AF509109	AF509058	AF509084	8	Macken, C.A., R.J. Webby, and W.J. Bruno, Genotype turnover by reassortment of replication complex genes from avian Influenza A virus. Journal of General Virology, 2006. 87: p. 2803-2815.
_A/Chicken/Hong_Kong/FY150/01_	H5N1	Macken 2006	inter	No	2001	2001	Chicken	Animal	Poultry	China	AF509146	AF509172	AF509198	AF509019	AF509120	AF509095	AF509043	AF509069	8	Macken, C.A., R.J. Webby, and W.J. Bruno, Genotype turnover by reassortment of replication complex genes from avian Influenza A virus. Journal of General Virology, 2006. 87: p. 2803-2815.
_A/Chicken/Hong_Kong/G9/97_H9N	H9N2	Guan 2000	intra	No	1997	1997	Chicken	Animal	Poultry	China	AF156430	AF156416	AF156444	AF156373	AF156402	AF156391	AF156458	AF156472	8	Guan, Y., et al., H9N2 influenza viruses possessing H5N1-like internal genomes continue to circulate in poultry in southeastern China. Journal of Virology, 2000. 74(20): p. 9372-9380.
_A/Chicken/Hong_Kong/YU562/01_	H5N1	Duan 2008	inter	No	2001	2001	Chicken	Animal	Poultry	China	AF509144	AF509170	AF509196	AF509017	AF509118	AF509093	AF509041	AF509067	8	Duan, L., et al., The development and genetic diversity of H5N1 influenza virus in China, 1996-2006. Virology, 2008. 380(2): p. 243-54.
_A/chicken/Hubei/C1/2007_H9N2_	H9N2	Wu 2008	intra	No	2007	2007	Chicken	Animal	Poultry	China	EU365368	EU365369	EU365370	EU365371	EU365372	EU365373	EU365374	EU365375	8	Wu, R., et al., Characterization of a pathogenic H9N2 influenza A virus isolated from central China in 2007. Archives of Virology, 2008. 153(8): p. 1549-1555.
_A/chicken/Hubei/wf/2002_H5N1_	H5N1	Zhao 2008	intra	No	2002	2002	Chicken	Animal	Poultry	China	DQ997085	DQ997084	DQ997091	DQ997087	DQ997089	DQ997088	DQ997086	DQ997090	8	Zhao, Z.-M., et al., Genotypic diversity of H5N1 highly pathogenic avian influenza viruses. Journal of General Virology, 2008. 89: p. 2182-2193.
_A/chicken/Hubei/wh/1997_H5N1_	H5N1	Zhao 2008	intra	No	1997	1997	Chicken	Animal	Poultry	China	DQ997101	DQ997100	DQ997106	DQ997102	DQ997104	DQ997103	DQ997099	DQ997105	8	Zhao, Z.-M., et al., Genotypic diversity of H5N1 highly pathogenic avian influenza viruses. Journal of General Virology, 2008. 89: p. 2182-2193.
_A/chicken/Hubei/wi/1997_H5N1_	H5N1	Duan 2007	inter	No	1997	1997	Chicken	Animal	Poultry	China	DQ997110	DQ997109	DQ997107	DQ997111	DQ997113	DQ997112	DQ997108	DQ997114	8	Duan, L., et al., Characterization of low-pathogenic H5 subtype influenza viruses from Eurasia: implications for the origin of highly pathogenic H5N1 viruses. J Virol, 2007. 81(14): p. 7529-39.
_A/chicken/Hubei/wj/1997_H5N1_	H5N1	Duan 2007	inter	No	1997	1997	Chicken	Animal	Poultry	China	DQ997121	DQ997120	DQ997118	DQ997122	DQ997116	DQ997115	DQ997119	DQ997117	8	Duan, L., et al., Characterization of low-pathogenic H5 subtype influenza viruses from Eurasia: implications for the origin of highly pathogenic H5N1 viruses. J Virol, 2007. 81(14): p. 7529-39.
_A/chicken/Hubei/wk/1997_H5N1_	H5N1	Duan 2007	inter	No	1997	1997	Chicken	Animal	Poultry	China	DQ997130	DQ997129	DQ997128	DQ997123	DQ997126	DQ997125	DQ997124	DQ997127	8	Duan, L., et al., Characterization of low-pathogenic H5 subtype influenza viruses from Eurasia: implications for the origin of highly pathogenic H5N1 viruses. J Virol, 2007. 81(14): p. 7529-39.
_A/chicken/Hubei/wl/1997_H5N1_	H5N1	Zhao 2008	intra	No	1997	1997	Chicken	Animal	Poultry	China	DQ997132	DQ997131	DQ997137	DQ997133	DQ997135	DQ997134	DQ997138	DQ997136	8	Zhao, Z.-M., et al., Genotypic diversity of H5N1 highly pathogenic avian influenza viruses. Journal of General Virology, 2008. 89: p. 2182-2193.
_A/chicken/Hubei/wo/2003_H5N1_	H5N1	Neumann 2010	intra	No	2003	2003	Chicken	Animal	Poultry	China	DQ997162	DQ997161	DQ997160	DQ997156	DQ997158	DQ997157	DQ997155	DQ997159	8	Neumann, G., M.A. Green, and C.A. Macken, Evolution of highly pathogenic avian H5N1 influenza viruses and the emergence of dominant variants. Journal of General Virology, 2010. 91: p. 1984-1995.
_A/chicken/Hunan/774/2002_H9N2	H9N2	Xu 2007	inter	No	2002	2002	Chicken	Animal	Poultry	China	CY023765	CY023766	CY023767	CY023768	CY023769	CY023770	CY023771	CY023772	8	Xu, K.M., et al., The genesis and evolution of H9N2 influenza viruses in poultry from southern china, 2000 to 2005. Journal of Virology, 2007. 81(19): p. 10389-10401.
_A/chicken/Israel/1033/2007_H9	H9N2	Fusaro 2011	inter	No	2007	2007	Chicken	Animal	Poultry	Middle East	FJ464710	FJ464693	FJ464676	FJ464727	FJ464643	FJ464626	FJ464609	FJ464660	8	Fusaro, A., et al., Phylogeography and Evolutionary History of Reassortant H9N2 Viruses with Potential Human Health Implications. Journal of Virology, 2011. 85(16): p. 8413-8421.
_A/chicken/Italy/5093/99_H7N1_	H7N1	Briand 2009	inter	Yes	1999	1999	Chicken	Animal	Poultry	Europe	DQ991317	DQ991318	DQ991319	DQ991320	DQ991329	DQ991322	DQ991331	DQ991324	8	Briand, F.X., et al., Phylogeny and genotyping of recent avian low-pathogenic H5 subtype influenza viruses from French ducks. Journal of General Virology, 2010. 91: p. 960-970.
_A/chicken/Jiangsu/1/00_H9N2__	H9N2	Li 2005	intra	Yes	2000	2000	Chicken	Animal	Poultry	China	DQ064561	DQ064534	DQ064507	DQ064372	DQ064453	DQ064426	DQ064399	DQ064480	8	Li, C., et al., Evolution of H9N2 influenza viruses from domestic poultry in Mainland China. Virology, 2005. 340(1): p. 70-83.
_A/chicken/Jiangsu/1/1999_H9N2	H9N2	Zhang 2009	inter	No	1999	1999	Chicken	Animal	Poultry	China	FJ793385	FJ793386	FJ793387	FJ793388	FJ793389	FJ793390	FJ793391	FJ793392	8	Zhang, P., et al., A novel genotype H9N2 influenza virus possessing human H5N1 internal genomes has been circulating in poultry in eastern China since 1998. J Virol, 2009. 83(17): p. 8428-38.
_A/chicken/Jiangsu/cz1/2002_H5	H5N1	Neumann 2010	intra	No	2002	2002	Chicken	Animal	Poultry	China	DQ997181	DQ997180	DQ997186	DQ997182	DQ997184	DQ997183	DQ997179	DQ997185	8	Neumann, G., M.A. Green, and C.A. Macken, Evolution of highly pathogenic avian H5N1 influenza viruses and the emergence of dominant variants. Journal of General Virology, 2010. 91: p. 1984-1995.
_A/chicken/Jilin/9/2004_H5N1__	H5N1	Macken 2006	inter	No	2004	2004	Chicken	Animal	Poultry	China	AY653193	AY653199	AY653198	AY653200	AY653196	AY653195	AY653194	AY653197	8	Macken, C.A., R.J. Webby, and W.J. Bruno, Genotype turnover by reassortment of replication complex genes from avian Influenza A virus. Journal of General Virology, 2006. 87: p. 2803-2815.
_A/chicken/Karachi/NARC-100/20	H7N3	Abbas 2010	inter	No	2004	2004	Chicken	Animal	Poultry	Asia	FJ577549	FJ577548	FJ577547	FJ577542	FJ577545	FJ577544	FJ577543	FJ577546	8	Abbas, M.A., et al., Sequence and phylogenetic analysis of H7N3 avian influenza viruses isolated from poultry in Pakistan 1995-2004. Virology Journal, 2010. 7(137): p. (24 June 2010)-(24 June 2010).
_A/chicken/Korea/121/2007_H9N2	H9N2	Lee 2012	intra	No	2007	2007	Chicken	Animal	Poultry	Asia	JN543662	JN543640	JN543618	GU247910	JN543590	GU247946	GU247928	JN543556	8	Lee, C.H., et al., Genetic evolution of the H9N2 avian influenza virus in Korean poultry farms. Virus Genes, 2012. 45(1): p. 38-47.
_A/Chicken/Korea/38349-p96323/	H9N2	Zhang 2009	inter	No	1996	1996	Chicken	Animal	Poultry	Asia	AF156439	AF156425	AF156453	AF156384	AF156411	AF156400	AF156467	AF156481	8	Zhang, P., et al., A novel genotype H9N2 influenza virus possessing human H5N1 internal genomes has been circulating in poultry in eastern China since 1998. J Virol, 2009. 83(17): p. 8428-38.
_A/chicken/Korea/408/2007_H9N2	H9N2	Lee 2012	intra	No	2007	2007	Chicken	Animal	Poultry	Asia	JN543663	JN543641	JN543619	JN543600	JN543591	JN543572	JN543566	JN543557	8	Lee, C.H., et al., Genetic evolution of the H9N2 avian influenza virus in Korean poultry farms. Virus Genes, 2012. 45(1): p. 38-47.
_A/chicken/Korea/580/2006_H9N2	H9N2	Lee 2012	intra	No	2006	2006	Chicken	Animal	Poultry	Asia	JN543652	JN543630	JN543608	GU247916	JN543580	GU247937	GU247922	JN543546	8	Lee, C.H., et al., Genetic evolution of the H9N2 avian influenza virus in Korean poultry farms. Virus Genes, 2012. 45(1): p. 38-47.
_A/chicken/Korea/711/2006_H9N2	H9N2	Lee 2012	intra	No	2006	2006	Chicken	Animal	Poultry	Asia	JN543653	JN543631	JN543609	JN543597	JN543581	JN543569	JN543563	JN543547	8	Lee, C.H., et al., Genetic evolution of the H9N2 avian influenza virus in Korean poultry farms. Virus Genes, 2012. 45(1): p. 38-47.
_A/chicken/Korea/97/2007_H9N2_	H9N2	Lee 2012	intra	No	2007	2007	Chicken	Animal	Poultry	Asia	JN543661	JN543639	JN543617	GU247909	JN543589	GU247942	GU247927	JN543555	8	Lee, C.H., et al., Genetic evolution of the H9N2 avian influenza virus in Korean poultry farms. Virus Genes, 2012. 45(1): p. 38-47.
_A/chicken/Korea/A146/2009_H9N	H9N2	Kim 2010	inter	No	2009	2009	Chicken	Animal	Poultry	Asia	GU086271	GU086264	GU086278	GU086234	GU086250	GU086243	GU086236	GU086257	8	Kim, H.R., et al., Characterization of H5N2 influenza viruses isolated in South Korea and their influence on the emergence of a novel H9N2 influenza virus. J Gen Virol, 2010. 91(Pt 8): p. 1978-83.
_A/chicken/Korea/A170/2009_H9N	H9N2	Kim 2010	inter	Yes	2009	2009	Chicken	Animal	Poultry	Asia	GU086272	GU086265	GU086279	GU086235	GU086251	GU086244	GU086241	GU086258	8	Kim, H.R., et al., Characterization of H5N2 influenza viruses isolated in South Korea and their influence on the emergence of a novel H9N2 influenza virus. J Gen Virol, 2010. 91(Pt 8): p. 1978-83.
_A/chicken/Korea/Gimje/2008_H5	H5N1	Kim 2010	intra	No	2008	2008	Chicken	Animal	Poultry	Asia	GQ412033.1	GQ412039.1	GQ412045.1	GQ412053.1	GQ412057.1	GQ412064.1	GQ412069.1	GQ412075.1	8	Kim, H.R., et al., An outbreak of highly pathogenic H5N1 avian influenza in Korea, 2008. Vet Microbiol, 2010. 141(3-4): p. 362-6.
_A/chicken/Korea/HC0410/2009_H	H9N2	Park 2011	inter	No	2009	2009	Chicken	Animal	Poultry	Asia	HQ221639	HQ221711	HQ221603	HQ221693	HQ221729	HQ221675	HQ221657	HQ221621	8	Park, K.J., et al., Rapid evolution of low-pathogenic H9N2 avian influenza viruses following poultry vaccination programmes. J Gen Virol, 2011. 92(Pt 1): p. 36-50.
_A/chicken/Korea/HC09/2009_H9N	H9N2	Park 2011	inter	No	2009	2009	Chicken	Animal	Poultry	Asia	HQ221624	HQ221696	HQ221588	HQ221678	HQ221714	HQ221660	HQ221642	HQ221606	8	Park, K.J., et al., Rapid evolution of low-pathogenic H9N2 avian influenza viruses following poultry vaccination programmes. J Gen Virol, 2011. 92(Pt 1): p. 36-50.
_A/chicken/Korea/LPM03/2004_H3	H3N2	Song 2008	intra	No	2004	2004	Chicken	Animal	Poultry	Asia	EU301190	EU301413	EU301381	EU301222	EU301317	EU301285	EU301254	EU301349	8	Song, M.-S., et al., Ecology of H3 avian influenza viruses in Korea and assessment of their pathogenic potentials. Journal of General Virology, 2008. 89: p. 949-957.
_A/chicken/Korea/S12/03_H9N2__	H9N2	Choi 2005	inter	No	2003	2003	Chicken	Animal	Poultry	Asia	AY862713	AY862697	AY862681	AY862601	AY862649	AY862633	AY862617	AY862665	8	Choi, Y.K., et al., Avian influenza viruses in Korean live poultry markets and their pathogenic potential. Virology, 2005. 332(2): p. 529-537.
_A/chicken/Korea/S16/03_H9N2__	H9N2	Choi 2005	inter	No	2003	2003	Chicken	Animal	Poultry	Asia	AY862717	AY862701	AY862685	AY862605	AY862653	AY862637	AY862621	AY862669	8	Choi, Y.K., et al., Avian influenza viruses in Korean live poultry markets and their pathogenic potential. Virology, 2005. 332(2): p. 529-537.
_A/chicken/Korea/S18/03_H9N2__	H9N2	Choi 2005	inter	No	2003	2003	Chicken	Animal	Poultry	Asia	AY862718	AY862702	AY862686	AY862606	AY862654	AY862638	AY862622	AY862670	8	Choi, Y.K., et al., Avian influenza viruses in Korean live poultry markets and their pathogenic potential. Virology, 2005. 332(2): p. 529-537.
_A/chicken/Korea/S6/03_H3N2__	H3N2	Choi 2005	inter	No	2003	2003	Chicken	Animal	Poultry	Asia	AY862719	AY862703	AY862687	AY862607	AY862655	AY862639	AY862623	AY862671	8	Choi, Y.K., et al., Avian influenza viruses in Korean live poultry markets and their pathogenic potential. Virology, 2005. 332(2): p. 529-537.
_A/chicken/Korea/SH0903/2009_H	H9N2	Park 2011	inter	No	2009	2009	Chicken	Animal	Poultry	Asia	HQ221626	HQ221698	HQ221590	HQ221680	HQ221716	HQ221662	HQ221644	HQ221608	8	Park, K.J., et al., Rapid evolution of low-pathogenic H9N2 avian influenza viruses following poultry vaccination programmes. J Gen Virol, 2011. 92(Pt 1): p. 36-50.
_A/chicken/Korea/SH0906/2009_H	H9N2	Park 2011	inter	No	2009	2009	Chicken	Animal	Poultry	Asia	HQ221629	HQ221701	HQ221593	HQ221683	HQ221719	HQ221665	HQ221647	HQ221611	8	Park, K.J., et al., Rapid evolution of low-pathogenic H9N2 avian influenza viruses following poultry vaccination programmes. J Gen Virol, 2011. 92(Pt 1): p. 36-50.
_A/chicken/Korea/SH0907/2009_H	H9N2	Park 2011	inter	No	2009	2009	Chicken	Animal	Poultry	Asia	HQ221630	HQ221702	HQ221594	HQ221684	HQ221720	HQ221666	HQ221648	HQ221612	8	Park, K.J., et al., Rapid evolution of low-pathogenic H9N2 avian influenza viruses following poultry vaccination programmes. J Gen Virol, 2011. 92(Pt 1): p. 36-50.
_A/chicken/Krasnodar/123/06_H5	H5N1	Lipatov 2007	intra	No	2006	2006	Chicken	Animal	Poultry	Russia	EF205208	EF205201	EF205194	EF205159	EF205180	EF205173	EF205166	EF205187	8	Lipatov, A.S., et al., Influenza (H5N1) viruses in poultry, Russian Federation, 2005-2006. Emerg Infect Dis, 2007. 13(4): p. 539-46.
_A/chicken/Laos/P0130/2007_H5N	H5N1	Boltz 2010	intra	No	2007	2007	Chicken	Animal	Poultry	Asia	CY040971	CY040972	CY040973	CY040974	CY040975	CY040976	CY040977	CY040978	8	Boltz, D.A., et al., Emergence of H5N1 avian influenza viruses with reduced sensitivity to neuraminidase inhibitors and novel reassortants in Lao People's Democratic Republic. Journal of General Virology, 2010. 91: p. 949-959.
_A/chicken/Nanchang/7-010/2000	H3N6	Briand 2009	intra	No	2000	2000	Chicken	Animal	Poultry	China	CY005453	CY005452	CY005451	CY005450	CY005449	CY005448	CY006013	CY014610	8	Briand, F.X., et al., Phylogeny and genotyping of recent avian low-pathogenic H5 subtype influenza viruses from French ducks. Journal of General Virology, 2010. 91: p. 960-970.
_A/chicken/Nanjing/908/2009_H1	H11N2	Zhang 2012	inter	No	2009	2009	Chicken	Animal	Poultry	China	JX499147	JX499148	JX499149	JX499153	JX499151	JX499152	JX499146	JX499150	8	Zhang, Y., et al., Complete Genome Sequence of a Novel Reassortant H11N2 Avian Influenza Virus Isolated from a Live Poultry Market in Eastern China. Journal of Virology, 2012. 86(22): p. 12443-12443.
_A/chicken/Netherlands/1/03_H7	H7N7	Macken 2006	inter	No	2003	2003	Chicken	Animal	Poultry	Europe	AY342414	AY340085	AY342420	AY338458	AY342427	AY340077	AY340091	AY342424	8	Macken, C.A., R.J. Webby, and W.J. Bruno, Genotype turnover by reassortment of replication complex genes from avian Influenza A virus. Journal of General Virology, 2006. 87: p. 2803-2815.
_A/chicken/Nigeria/08RS848-110	H5N1	Fusaro 2010	intra	Yes	2007	2007	Chicken	Animal	Poultry	Africa	CY048128	CY048129	CY048130	CY048131	CY048132	CY048133	CY048134	CY048135	8	Fusaro, A., et al., Evolutionary Dynamics of Multiple Sublineages of H5N1 Influenza Viruses in Nigeria from 2006 to 2008. Journal of Virology, 2010. 84(7): p. 3239-3247.
_A/chicken/Nigeria/08RS848-26/	H5N1	Fusaro 2009	intra	No	2006	2006	Chicken	Animal	Poultry	Africa	CY048256	CY048257	CY048258	CY048259	CY048260	CY048261	CY048262	CY048263	8	Fusaro, A., et al., Evolutionary Dynamics of Multiple Sublineages of H5N1 Influenza Viruses in Nigeria from 2006 to 2008. Journal of Virology, 2010. 84(7): p. 3239-3247.
_A/chicken/Nigeria/1047-62/200	H5N1	Owoade 2008	intra	No	2006	2006	Chicken	Animal	Poultry	Africa	CY016938	CY016937	CY016936	CY016931	CY016934	CY016933	CY016932	CY016935	8	Owoade, A.A., et al., Replacement of Sublineages of Avian Influenza (H5N1) by Reassortments, Sub-Saharan Africa. Emerging Infectious Diseases, 2008. 14(11): p. 1731-1735.
_A/chicken/Nigeria/1071-1/2007	H5N1	Monne 2008	intra	No	2007	2007	Chicken	Animal	Poultry	Africa	EU148363	EU148362	EU148361	EU148356	EU148359	EU148358	EU148357	EU148360	8	Monne, I., et al., Reassortant avian influenza virus (H5N1) in poultry, Nigeria, 2007. Emerging Infectious Diseases, 2008. 14(4): p. 637-640.
_A/chicken/Nigeria/LAG6/2007_H	H5N1	Owoade 2008	intra	No	2007	2007	Chicken	Animal	Poultry	Africa	FM164851	FM164843	FM164835	FM160638	FM164827	FM164819	FM164804	FM164811	8	Owoade, A.A., et al., Replacement of Sublineages of Avian Influenza (H5N1) by Reassortments, Sub-Saharan Africa. Emerging Infectious Diseases, 2008. 14(11): p. 1731-1735.
_A/chicken/Pakistan/34668/1995	H7N3	Abbas 2010	inter	No	1995	1995	Chicken	Animal	Poultry	Asia	CY035828	CY035829	CY035830	CY035831	CY035832	CY035833	CY035834	CY035835	8	Abbas, M.A., et al., Sequence and phylogenetic analysis of H7N3 avian influenza viruses isolated from poultry in Pakistan 1995-2004. Virology Journal, 2010. 7(137): p. (24 June 2010)-(24 June 2010).
_A/chicken/Pakistan/NARC-16945	H3N1	Siddique 2012	inter	No	2010	2010	Chicken	Animal	Poultry	Asia	HQ165993	HQ165994	HQ165995	HQ165996	HQ165997	HQ165998	HQ165999	HQ166000	8	Siddique, N., et al., Isolation, identification, and phylogenetic analysis of reassortant low-pathogenic avian influenza virus H3N1 from Pakistan. Poultry Science, 2012. 91(1): p. 129-138.
_A/chicken/Pakistan/UDL-01/200	H9N2	Iqbal 2009	inter	No	2005	2005	Chicken	Animal	Poultry	Asia	CY038407	CY038408	CY038409	CY038410	CY038411	CY038412	CY038413	CY038414	8	Iqbal, M., et al., Novel genotypes of H9N2 influenza A viruses isolated from poultry in Pakistan containing NS genes similar to highly pathogenic H7N3 and H5N1 viruses. Plos One, 2009(June): p. e5788-e5788.
_A/chicken/Pakistan/UDL-02/200	H9N2	Iqbal 2009	inter	No	2006	2006	Chicken	Animal	Poultry	Asia	CY038431	CY038432	CY038433	CY038434	CY038435	CY038436	CY038437	CY038438	8	Iqbal, M., et al., Novel genotypes of H9N2 influenza A viruses isolated from poultry in Pakistan containing NS genes similar to highly pathogenic H7N3 and H5N1 viruses. Plos One, 2009(June): p. e5788-e5788.
_A/chicken/Shandong/01/2009_H9	H9N2	Bi 2011	inter	No	2009	2009	Chicken	Animal	Poultry	China	JF795141	JF795142	JF795143	JF795144	JF795145	JF795146	JF795147	JF795148	8	Bi, Y., et al., Novel genetic reassortants in H9N2 influenza A viruses and their diverse pathogenicity to mice. Virology Journal, 2011. 8.
_A/chicken/Shandong/02/2008_H9	H9N2	Bi 2011	inter	No	2008	2008	Chicken	Animal	Poultry	China	JF795141	JF795142	JF795143	JF795144	JF795145	JF795146	JF795147	JF795148	8	Bi, Y., et al., Novel genetic reassortants in H9N2 influenza A viruses and their diverse pathogenicity to mice. Virology Journal, 2011. 8.
_A/chicken/Shandong/1/2003_H9N	H9N2	Zhang 2009	inter	No	2003	2003	Chicken	Animal	Poultry	China	FJ793409	FJ793410	FJ793411	FJ793412	FJ793413	FJ793414	FJ793415	FJ793416	8	Zhang, P., et al., A novel genotype H9N2 influenza virus possessing human H5N1 internal genomes has been circulating in poultry in eastern China since 1998. J Virol, 2009. 83(17): p. 8428-38.
_A/Chicken/Shandong/12/2008	H9N2	Sun 2010	intra	No	2008	2008	Chicken	Animal	Poultry	China	GQ373023	GQ373040	GQ373057	GQ373074	GQ373091	GQ373108	GQ373125	GQ373141	8	Sun, Y., et al., Genotypic evolution and antigenic drift of H9N2 influenza viruses in China from 1994 to 2008. Veterinary Microbiology, 2010. 146(3-4): p. 215-225.
_A/Chicken/Shandong/1231/2008	H9N2	Sun 2010	intra	No	2008	2008	Chicken	Animal	Poultry	China	GQ373021	GQ373038	GQ373055	GQ373072	GQ373089	GQ373118	GQ373123	GQ373139	8	Sun, Y., et al., Genotypic evolution and antigenic drift of H9N2 influenza viruses in China from 1994 to 2008. Veterinary Microbiology, 2010. 146(3-4): p. 215-225.
_A/chicken/Shandong/B1/1998_H9	H9N2	Huang 2010	intra	No	1998	1998	Chicken	Animal	Poultry	China	EU914196	EU939159	EU935065	EU573939	EU532038	EU935061	EU532056	EU532048	8	Huang, K., et al., Establishment of an H6N2 influenza virus lineage in domestic ducks in southern China. J Virol, 2010. 84(14): p. 6978-86.
_A/chicken/Shandong/B2/2007_H9	H9N2	Huang 2010	intra	No	2007	2007	Chicken	Animal	Poultry	China	EU914194	EU939157	EU532062	EU935071	EU414523	EU340028	EU414522	EU532045	8	Huang, Y., et al., Diversified reassortant H9N2 avian influenza viruses in chicken flocks in northern and eastern China. Virus Research, 2010. 151(1): p. 26-32.
_A/chicken/Shandong/B4/2007_H9	H9N2	Huang 2010	intra	No	2007	2007	Chicken	Animal	Poultry	China	FJ547486	EU939155	EU532059	EU939144	EU532042	EU346938	EU532033	EU532052	8	Huang, Y., et al., Diversified reassortant H9N2 avian influenza viruses in chicken flocks in northern and eastern China. Virus Research, 2010. 151(1): p. 26-32.
_A/chicken/Shandong/BD/2008_H9	H9N2	Bi 2011	intra	No	2008	2008	Chicken	Animal	Poultry	China	JF795075	JF795076	JF795077	JF795078	JF795079	JF795080	JF795081	JF795082	8	Bi, Y., et al., Novel genetic reassortants in H9N2 influenza A viruses and their diverse pathogenicity to mice. Virology Journal, 2011. 8.
_A/chicken/Shandong/LY-1/2008_	H9N2	Bi 2011	inter	No	2008	2008	Chicken	Animal	Poultry	China	JF795107	JF795108	JF795109	JF795110	JF795111	JF795112	JF795113	JF795114	8	Bi, Y., et al., Novel genetic reassortants in H9N2 influenza A viruses and their diverse pathogenicity to mice. Virology Journal, 2011. 8.
_A/chicken/Shandong/WF/1998_H9	H9N2	Bi 2011	intra	No	1998	1998	Chicken	Animal	Poultry	China	JF795133	JF795134	JF795135	JF795136	JF795137	JF795138	JF795139	JF795140	8	Bi, Y., et al., Novel genetic reassortants in H9N2 influenza A viruses and their diverse pathogenicity to mice. Virology Journal, 2011. 8.
_A/chicken/Shanghai/10/01_H9N2	H9N2	Li 2005	intra	No	2001	2001	Chicken	Animal	Poultry	China	DQ064567	DQ064540	DQ064513	DQ064378	DQ064459	DQ064432	DQ064405	DQ064486	8	Li, C., et al., Evolution of H9N2 influenza viruses from domestic poultry in Mainland China. Virology, 2005. 340(1): p. 70-83.
_A/Chicken/Shanghai/F/98_H9N2_	H9N2	Lu 2003	intra	No	1998	1998	Chicken	Animal	Poultry	China	AY253750	AY253751	AY253752	AY743216	AY253753	AY253754	AY253755	AY253756	8	Lu, J., et al., Genetic characterization of the entire genome of an H9N2 avian influenza virus A/Chicken/Shanghai/F/98. Weishengwu Xuebao, 2003. 43(4): p. 434-441.
_A/chicken/Shanghai/Y1/2002_H9	H9N2	Ge 2009	inter	No	2002	2002	Chicken	Animal	Poultry	China	GQ335463	GQ335464	GQ335465	GQ335466	GQ335467	GQ335468	GQ335469	GQ335470	8	Ge, F.F., et al., Genetic evolution of H9 subtype influenza viruses from live poultry markets in Shanghai, China. J Clin Microbiol, 2009. 47(10): p. 3294-300.
_A/chicken/Shanghai/Y1/2008_H9	H9N2	Ge 2009	intra	No	2008	2008	Chicken	Animal	Poultry	China	GQ335487	GQ335488	GQ335489	GQ335490	GQ335491	GQ335492	GQ335493	GQ335494	8	Ge, F.F., et al., Genetic evolution of H9 subtype influenza viruses from live poultry markets in Shanghai, China. J Clin Microbiol, 2009. 47(10): p. 3294-300.
_A/chicken/Shanghai/Y2/2006_H9	H9N2	Ge 2009	intra	No	2006	2006	Chicken	Animal	Poultry	China	GQ335496	GQ335497	GQ335498	GQ335495	GQ335499	GQ335500	GQ335501	GQ335502	8	Ge, F.F., et al., Genetic evolution of H9 subtype influenza viruses from live poultry markets in Shanghai, China. J Clin Microbiol, 2009. 47(10): p. 3294-300.
_A/chicken/Shantou/22504/2005_	H9N2	Xu 2007	inter	No	2005	2005	Chicken	Animal	Poultry	China	CY023525	CY023526	CY023527	CY023528	CY023529	CY023530	CY023531	CY023532	8	Xu, K.M., et al., The genesis and evolution of H9N2 influenza viruses in poultry from southern china, 2000 to 2005. Journal of Virology, 2007. 81(19): p. 10389-10401.
_A/chicken/Shantou/2535/2001_H	H5N1	Neumann 2010	intra	No	2001	2001	Chicken	Animal	Poultry	China	CY029032	CY029033	CY029034	CY028929	CY029035	CY029036	CY029037	CY029038	8	Neumann, G., M.A. Green, and C.A. Macken, Evolution of highly pathogenic avian H5N1 influenza viruses and the emergence of dominant variants. Journal of General Virology, 2010. 91: p. 1984-1995.
_A/chicken/Shantou/28/2002_H5N	H5N1	Neumann 2010	intra	No	2002	2002	Chicken	Animal	Poultry	China	CY029109	CY029110	CY029111	CY028940	CY029112	CY029113	CY029114	CY029115	8	Neumann, G., M.A. Green, and C.A. Macken, Evolution of highly pathogenic avian H5N1 influenza viruses and the emergence of dominant variants. Journal of General Virology, 2010. 91: p. 1984-1995.
_A/chicken/Shantou/3040/2003_H	H9N2	Xu 2007	inter	No	2003	2003	Chicken	Animal	Poultry	China	CY023213	CY023214	CY023215	CY023216	CY023217	CY023218	CY023219	CY023220	8	Xu, K.M., et al., The genesis and evolution of H9N2 influenza viruses in poultry from southern china, 2000 to 2005. Journal of Virology, 2007. 81(19): p. 10389-10401.
_A/chicken/Shantou/5738/2001_H	H5N1	Neumann 2010	intra	No	2001	2001	Duck	Animal	Aquatic bird	China	CY029088	CY029089	CY029090	CY028937	CY029091	CY029092	CY029093	CY029094	8	Neumann, G., M.A. Green, and C.A. Macken, Evolution of highly pathogenic avian H5N1 influenza viruses and the emergence of dominant variants. Journal of General Virology, 2010. 91: p. 1984-1995.
_A/chicken/Shantou/9/2002_H5N1	H5N1	Neumann 2010	intra	No	2002	2002	Chicken	Animal	Poultry	China	CY029102	CY029103	CY029104	CY028939	CY029105	CY029106	CY029107	CY029108	8	Neumann, G., M.A. Green, and C.A. Macken, Evolution of highly pathogenic avian H5N1 influenza viruses and the emergence of dominant variants. Journal of General Virology, 2010. 91: p. 1984-1995.
_A/Chicken/Sichuan/5/1997	H9N2	Sun 2010	intra	No	1997	1997	Chicken	Animal	Poultry	China	AF508656	AF508634	AF508678	AF508569	AF508612	AF508590	AF508699	AF508721	8	Sun, Y., et al., Genotypic evolution and antigenic drift of H9N2 influenza viruses in China from 1994 to 2008. Veterinary Microbiology, 2010. 146(3-4): p. 215-225.
_A/chicken/South_Africa/AL19/0	H6N2	Abolnik 2007	inter	No	2002	2002	Chicken	Animal	Poultry	Africa	DQ408516	DQ408515	DQ408514	DQ408509	DQ408512	DQ408511	DQ408510	DQ408513	8	Abolnik, C., et al., Outbreaks of avian influenza H6N2 viruses in chickens arose by a reassortment of H6N8 and H9N2 ostrich viruses. Virus Genes, 2007. 34(1): p. 37-45.
_A/chicken/South_Africa/UP1102	H6N2	Abolnik 2007	inter	No	2002	2002	Chicken	Animal	Poultry	Africa	DQ408508	DQ408507	DQ408506	DQ408524	DQ408527	DQ408526	DQ408525	DQ408528	8	Abolnik, C., et al., Outbreaks of avian influenza H6N2 viruses in chickens arose by a reassortment of H6N8 and H9N2 ostrich viruses. Virus Genes, 2007. 34(1): p. 37-45.
_A/chicken/Sukhothai/NIAH11484	H5N1	Takemae 2008	intra	Yes	2008	2008	Chicken	Animal	Poultry	Asia	FJ868022	FJ868023	FJ868024	FJ868025	FJ868026	FJ868027	FJ868028	FJ868029	8	Takemae, N., et al., Genetic diversity of swine influenza viruses isolated from pigs during 2000 to 2005 in Thailand. Influenza and Other Respiratory Viruses, 2008. 2(5): p. 181-189.
_A/chicken/Taiwan/A703-1/2008_	H5N2	Cheng 2010	inter	No	2008	2008	Chicken	Animal	Poultry	China	AB507261	AB507262	AB507263	AB507264	AB507265	AB507266	AB507267	AB507268	8	Cheng, M.C., et al., Isolation and characterization of potentially pathogenic H5N2 influenza virus from a chicken in Taiwan in 2008. Avian Dis, 2010. 54(2): p. 885-93.
_A/chicken/Thailand/ICRC-195/2	H5N1	Chaichoune 2009	intra	Yes	2007	2007	Chicken	Animal	Poultry	Asia	EU669192	EU669191	EU669190	EU497920	EU669189	EU669188	EU669193	EU669194	8	Chaichoune, K., et al., Indigenous sources of 2007-2008 H5N1 avian influenza outbreaks in Thailand. J Gen Virol, 2009. 90(Pt 1): p. 216-22.
_A/chicken/Thailand/ICRC-213/2	H5N1	Chaichoune 2009	intra	No	2007	2007	Chicken	Animal	Poultry	Asia	EU875391	EU875392	EU875393	EU497921	EU875394	EU875395	EU875396	EU875397	8	Chaichoune, K., et al., Indigenous sources of 2007-2008 H5N1 avian influenza outbreaks in Thailand. J Gen Virol, 2009. 90(Pt 1): p. 216-22.
_A/chicken/Thailand/NS-339/200	H5N1	Amonsin 2010	intra	No	2008	2008	Chicken	Animal	Poultry	Asia	EU620652	EU620653	EU620654	EU620655	EU620656	EU620657	EU620658	EU620659	8	Amonsin, A., et al., Genetic characterization of 2008 reassortant influenza A virus (H5N1), Thailand. Virology Journal, 2010. 7.
_A/chicken/Thailand/NS-341/200	H5N1	Amonsin 2010	intra	Yes	2008	2008	Chicken	Animal	Poultry	Asia	EU850413	EU850414	EU850415	EU850416	EU850417	EU850418	EU850419	EU850420	8	Amonsin, A., et al., Genetic characterization of 2008 reassortant influenza A virus (H5N1), Thailand. Virology Journal, 2010. 7.
_A/chicken/Thailand/NS-342/200	H5N1	Amonsin 2010	intra	Yes	2008	2008	Chicken	Animal	Poultry	Asia	EU850421	EU850422	EU850423	EU850424	EU850425	EU850426	EU850427	EU850428	8	Amonsin, A., et al., Genetic characterization of 2008 reassortant influenza A virus (H5N1), Thailand. Virology Journal, 2010. 7.
_A/chicken/Thailand/PC-340/200	H5N1	Amonsin 2010	intra	Yes	2008	2008	Chicken	Animal	Poultry	Asia	EU620660	EU620661	EU620662	EU620663	EU620664	EU620665	EU620666	EU620667	8	Amonsin, A., et al., Genetic characterization of 2008 reassortant influenza A virus (H5N1), Thailand. Virology Journal, 2010. 7.
_A/chicken/Thailand/ST-351/200	H5N1	Amonsin 2010	intra	Yes	2008	2008	Chicken	Animal	Poultry	Asia	FJ868014	FJ868015	FJ868016	FJ868017	FJ868018	FJ868019	FJ868020	FJ868021	8	Amonsin, A., et al., Genetic characterization of 2008 reassortant influenza A virus (H5N1), Thailand. Virology Journal, 2010. 7.
_A/chicken/Tibet/LZ01/2010_H5N	H5N2	Zhao 2012	inter	No	2010	2010	Chicken	Animal	Poultry	China	JX565016	JX565017	JX565018	JX565019	JX565020	JX565021	JX565022	JX565023	8	Zhao, S., L. Suo, and M. Jin, Genetic characterization of a novel recombinant H5N2 avian influenza virus isolated from chickens in Tibet. J Virol, 2012. 86(24): p. 13836-7.
_A/chicken/Tula/Russia/Oct-5/2	H5N1	Yatsyshina 2008	intra	No	2005	2005	Chicken	Animal	Poultry	Russia	DQ840518	DQ840531	DQ840529	DQ840519	DQ840525	DQ840523	DQ840521	DQ840527	8	Yatsyshina, S.B., et al., Isolation and molecular characterization of the influenza A/H5N1 viruses isolated during the outbreaks of avian influenza among birds in the European part of Russia in 2005: A virus strain with ozeltamivir-resistance mutation was found. Molecular Genetics Microbiology and Virology, 2008. 23(1): p. 31-41.
_A/chicken/Uthaithani/NIAH1150	H5N1	Takemae 2008	intra	Yes	2008	2008	Chicken	Animal	Poultry	Asia	FJ868030	FJ868031	FJ868032	FJ868033	FJ868034	FJ868035	FJ868036	FJ868037	8	Takemae, N., et al., Genetic diversity of swine influenza viruses isolated from pigs during 2000 to 2005 in Thailand. Influenza and Other Respiratory Viruses, 2008. 2(5): p. 181-189.
_A/chicken/Yunnan/1252/2003_H5	H5N1	Dong 2011	inter	Yes	2003	2003	Chicken	Animal	Poultry	China	CY029389	CY029390	CY029391	CY028980	CY029392	CY029393	CY029394	CY029395	8	Dong, G., et al., Reassortant H9N2 Influenza Viruses Containing H5N1-Like PB1 Genes Isolated from Black-Billed Magpies in Southern China. Plos One, 2011. 6(9).
_A/chicken/Yunnan/955/2002	H9N2	Sun 2010	intra	No	2002	2002	Chicken	Animal	Poultry	China	CY023861	CY023862	CY023863	CY023864	CY023865	CY023866	CY023867	CY023868	8	Sun, Y., et al., Genotypic evolution and antigenic drift of H9N2 influenza viruses in China from 1994 to 2008. Veterinary Microbiology, 2010. 146(3-4): p. 215-225.
_A/chicken/Zhejiang/DTID-ZJU01	H7N9	Chen 2013	inter	No	2013	2013	Chicken	Animal	Poultry	China	KC899666	KC899667	KC899668	KC899669	KC899670	KC899671	KC899672	KC899673	8	Chen, Y., et al., Human infections with the emerging avian influenza A H7N9 virus from wet market poultry: clinical analysis and characterisation of viral genome. Lancet, 2013. 381(9881): p. 1916-25.
_A/chicken/Zhejiang/HJ/2007_H9	H9N2	Wan 2009	intra	No	2007	2007	Chicken	Animal	Poultry	China	FJ581429	FJ581435	FJ581430	FJ581431	FJ581428	FJ581434	FJ581432	FJ581433	8	Wan, C., et al., Sequencing of the eight genes of A/Chicken/Zhejiang/HJ/2007 (H9N2) Subtype avian influenza virus and their phylogenetic analysis. Journal of Agricultural Biotechnology, 2009. 17(5): p. 750-757.
_A/Chile/1/1983_H1N1__	H1N1	Nelson 2008	intra	Yes	1983	<1990	Human	Human	Human	South America	CY020444	CY020443	CY020442	CY020437	CY020440	CY020439	CY020438	CY020441	8	Nelson, M.I., et al., Multiple reassortment events in the evolutionary history of H1N1 influenza A virus since 1918. Plos Pathogens, 2008. 4(2).
_A/Christ's_Hospital/157/1982_	H1N1	Nelson 2008	intra	No	1982	<1990	Human	Human	Human	Europe	CY021044	CY021043	CY021042	CY021037	CY021040	CY021039	CY021038	CY021041	8	Nelson, M.I., et al., Multiple reassortment events in the evolutionary history of H1N1 influenza A virus since 1918. Plos Pathogens, 2008. 4(2).
_A/chukkar/Hong_Kong/SF126/200	H6N1	Ozaki 2011	inter	No	2003	2003	Chukkar	Animal	Other Avian	China	AB586864	AB586865	AB586866	AB586867	AB586868	AB586869	AB586870	AB586871	8	Ozaki, H., et al., Changing patterns of h6 influenza viruses in Hong Kong poultry markets. Influenza research and treatment, 2011. 2011: p. 702092-702092.
_A/chukkar/Shantou/20741/2005_	H6N2	Cheung 2007	inter	No	2005	2005	Chukkar	Animal	Other Avian	China	EU050633	EU050540	EU050447	EU049982	EU050261	EU050168	EU050075	EU050354	8	Cheung, C.L., et al., Establishment of influenza A virus (H6N1) in minor poultry species in southern China. J Virol, 2007. 81(19): p. 10402-12.
_A/chukkar/Shantou/22116/2005_	H9N2	Xu 2007	inter	No	2005	2005	Chukkar	Animal	Other Avian	China	CY024549	CY024550	CY024551	CY024552	CY024553	CY024554	CY024555	CY024556	8	Xu, K.M., et al., The genesis and evolution of H9N2 influenza viruses in poultry from southern china, 2000 to 2005. Journal of Virology, 2007. 81(19): p. 10389-10401.
_A/chukkar/Shantou/338/2002_H9	H9N2	Xu 2007	inter	No	2002	2002	Bird	Animal	Other Avian	China	CY023533	CY023534	CY023535	CY023536	CY023537	CY023538	CY023539	CY023540	8	Xu, K.M., et al., The genesis and evolution of H9N2 influenza viruses in poultry from southern china, 2000 to 2005. Journal of Virology, 2007. 81(19): p. 10389-10401.
_A/chukkar/Shantou/352/2002_H6	H6N1	Cheung 2007	inter	No	2002	2002	Chukkar	Animal	Other Avian	China	EU050557	EU050464	EU050371	EU049906	EU050185	EU050092	EU049999	EU050278	8	Cheung, C.L., et al., Establishment of influenza A virus (H6N1) in minor poultry species in southern China. J Virol, 2007. 81(19): p. 10402-12.
_A/Ck/HK/31.2/2002_H5N1__	H5N1	Duan 2007	inter	No	2002	2002	Chicken	Animal	Poultry	China	AY651731	AY651677	AY651623	AY651346	AY651511	AY651458	AY651400	AY651565	8	Duan, L., et al., Characterization of low-pathogenic H5 subtype influenza viruses from Eurasia: implications for the origin of highly pathogenic H5N1 viruses. J Virol, 2007. 81(14): p. 7529-39.
_A/Ck/HK/YU22/2002_H5N1__	H5N1	Duan 2007	inter	Yes	2002	2002	Chicken	Animal	Poultry	China	AY651734	AY651680	AY651626	AY651349	AY651514	AY651461	AY651403	AY651568	8	Duan, L., et al., Characterization of low-pathogenic H5 subtype influenza viruses from Eurasia: implications for the origin of highly pathogenic H5N1 viruses. J Virol, 2007. 81(14): p. 7529-39.
_A/Ck/ST/4231/2003_H5N1__	H5N1	Duan 2008	inter	No	2003	2003	Chicken	Animal	Poultry	China	AY651751	AY651697	AY651646	AY651368	AY651532	AY651480	AY651420	AY651585	8	Duan, L., et al., The development and genetic diversity of H5N1 influenza virus in China, 1996-2006. Virology, 2008. 380(2): p. 243-54.
_A/common_magpie/Hong_Kong/212	H5N1	Neumann 2010	intra	No	2006	2006	Magpie	Animal	Other Avian	China	DQ992563	EF123889	EF124644	DQ992843	EF124342	EF124191	EF124040	EF124493	8	Neumann, G., M.A. Green, and C.A. Macken, Evolution of highly pathogenic avian H5N1 influenza viruses and the emergence of dominant variants. Journal of General Virology, 2010. 91: p. 1984-1995.
_A/crow/Kyoto/53/2004_H5N1__	H5N1	Macken 2006	intra	Yes	2004	2004	Crow	Animal	Other Avian	Japan	AB189050	AB189051	AB189052	AB189053	AB189054	AB189055	AB189056	AB189057	8	Macken, C.A., R.J. Webby, and W.J. Bruno, Genotype turnover by reassortment of replication complex genes from avian Influenza A virus. Journal of General Virology, 2006. 87: p. 2803-2815.
_A/curlew/Shandong/61/04_H5N1_	H5N1	Neumann 2010	intra	No	2004	2004	Curlew	Animal	Aquatic bird	China	DQ835806	DQ835797	DQ835787	DQ191689	DQ835784	DQ191690	DQ835776	DQ835812	8	Neumann, G., M.A. Green, and C.A. Macken, Evolution of highly pathogenic avian H5N1 influenza viruses and the emergence of dominant variants. Journal of General Virology, 2010. 91: p. 1984-1995.
_A/Denver/1957_H1N1__	H1N1	Nelson 2008	intra	Yes	1957	<1990	Human	Human	Human	US	CY008995	CY008994	CY008993	CY008988	CY008991	CY008990	CY008989	CY008992	8	Nelson, M.I., et al., Multiple reassortment events in the evolutionary history of H1N1 influenza A virus since 1918. Plos Pathogens, 2008. 4(2).
_A/dog/Shandong/JT01/2009_H5N2	H5N2	Zhan 2012	inter	No	2009	2009	Other	Other	Other	China	HM765506	HM765507	HM765508	HM765504	HM765509	HM765505	HM765510	HM765511	8	Zhan, G.J., et al., Genetic characterization of a novel influenza A virus H5N2 isolated from a dog in China. Vet Microbiol, 2012. 155(2-4): p. 409-16.
_A/domestic_green-winged	H3N6	Xiong 2013	inter	No	2007	2007		Animal	Aquatic bird	China	KC709820	KC709821	KC709822	KC709823	KC709824	KC709825	KC709826	KC709827	8	Xiong, C., et al., Complete Genome Sequence of a Novel Reassortant H3N6 Avian Influenza Virus Isolated from Domestic Green-Winged Teal. Genome announcements, 2013. 1(3).
_A/duck/Alaska/44307-150/2007_	H10N1	Ramey 2010	inter	No	2007	2007	Gull	Animal	Aquatic bird	US	HM059936.1	HM059950.1	HM059972.1	HM059987.1	HM060015.1	HM060024.1	HM060051.1	HM060076.1	8	Ramey, A.M., et al., Intercontinental reassortment and genomic variation of low pathogenic avian influenza viruses isolated from northern pintails (Anas acuta) in Alaska: Examining the evidence through space and time. Virology, 2010. 401(2): p. 179-189.
_A/Duck/Anyang/AVL-1/2001_H5N1	H5N1	Macken 2006	inter	No	2001	2001	Duck	Animal	Aquatic bird	Asia	AF468840	AF468839	AF468841	AF468837	AF468842	AF468838	AF468843	AF468844	8	Macken, C.A., R.J. Webby, and W.J. Bruno, Genotype turnover by reassortment of replication complex genes from avian Influenza A virus. Journal of General Virology, 2006. 87: p. 2803-2815.
_A/duck/Denmark/65047/04_H5N2_	H5N2	Briand 2009	inter	No	2004	2004	Duck	Animal	Aquatic bird	Europe	DQ251449	DQ251450	DQ251451	DQ251447	DQ251452	DQ251448	DQ251453	DQ251454	8	Briand, F.X., et al., Phylogeny and genotyping of recent avian low-pathogenic H5 subtype influenza viruses from French ducks. Journal of General Virology, 2010. 91: p. 960-970.
_A/duck/Eastern_China/031/2009	H5N5	Gu 2011	inter	No	2009	2009	Duck	Animal	Aquatic bird	China	GU727658	GU727659	GU727660	GU727661	GU727662	GU727663	GU727664	GU727665	8	Gu, M., et al., Novel Reassortant Highly Pathogenic Avian Influenza (H5N5) Viruses in Domestic Ducks, China. Emerging Infectious Diseases, 2011. 17(6): p. 1060-1063.
_A/duck/Eastern_China/1111/201	H5N2	Zhao 2012	inter	No	2011	2011	Duck	Animal	Aquatic bird	China	JQ041389	JQ041393	JQ041397	JQ041401	JQ041405	JQ041409	JQ041413	JQ041417	8	Zhao, G., et al., Novel Reassortant Highly Pathogenic H5N2 Avian Influenza Viruses in Poultry in China. Plos One, 2012. 7(9).
_A/duck/Eastern_China/2/2008_H	H6N2	Zhao 2011	intra	No	2008	2008	Duck	Animal	Aquatic bird	China	JF965055	JF965088	JF965105	JF965145	JF965184	JF965305	JF965225	JF965297	8	Zhao, G., et al., Molecular evolution of the H6 subtype influenza a viruses from poultry in eastern China from 2002 to 2010. Virology Journal, 2011. 8.
_A/duck/Eastern_China/29/2004_	H6N2	Zhao 2011	intra	No	2004	2004	Duck	Animal	Aquatic bird	China	JF965028	JF965068	JF965118	JF965158	JF965197	JF965306	JF965238	JF965270	8	Zhao, G., et al., Molecular evolution of the H6 subtype influenza a viruses from poultry in eastern China from 2002 to 2010. Virology Journal, 2011. 8.
_A/duck/Eastern_China/31/2004_	H6N2	Zhao 2011	intra	No	2004	2004	Duck	Animal	Aquatic bird	China	JF965029	JF965069	JF965119	JF965159	JF965198	JF965307	JF965239	JF965271	8	Zhao, G., et al., Molecular evolution of the H6 subtype influenza a viruses from poultry in eastern China from 2002 to 2010. Virology Journal, 2011. 8.
_A/duck/Eastern_China/34/2005_	H6N1	Zhao 2011	intra	No	2005	2005	Duck	Animal	Aquatic bird	China	JF965030	JF965070	JF965120	JF965160	JF965199	JF965335	JF965240	JF965272	8	Zhao, G., et al., Molecular evolution of the H6 subtype influenza a viruses from poultry in eastern China from 2002 to 2010. Virology Journal, 2011. 8.
_A/duck/Eastern_China/38/2007_	H6N2	Zhao 2011	intra	No	2007	2007	Duck	Animal	Aquatic bird	China	JF965031	JF965071	JF965121	JF965161	JF965200	JF965308	JF965241	JF965273	8	Zhao, G., et al., Molecular evolution of the H6 subtype influenza a viruses from poultry in eastern China from 2002 to 2010. Virology Journal, 2011. 8.
_A/duck/Eastern_China/46/2008_	H6N2	Zhao 2011	intra	No	2008	2008	Duck	Animal	Aquatic bird	China	JF965035	JF965075	JF965125	JF965165	JF965204	JF965312	JF965245	JF965277	8	Zhao, G., et al., Molecular evolution of the H6 subtype influenza a viruses from poultry in eastern China from 2002 to 2010. Virology Journal, 2011. 8.
_A/duck/Eastern_China/47/2008_	H6N2	Zhao 2011	intra	No	2008	2008	Duck	Animal	Aquatic bird	China	JF965036	JF965076	JF965126	JF965166	JF965205	JF965313	JF965246	JF965278	8	Zhao, G., et al., Molecular evolution of the H6 subtype influenza a viruses from poultry in eastern China from 2002 to 2010. Virology Journal, 2011. 8.
_A/duck/Eastern_China/48/2010_	H6N6	Zhao 2011	intra	No	2010	2010	Duck	Animal	Aquatic bird	China	JF965037	JF965093	JF965137	JF965167	JF965206	JF965333	JF965247	JF965279	8	Zhao, G., et al., Molecular evolution of the H6 subtype influenza a viruses from poultry in eastern China from 2002 to 2010. Virology Journal, 2011. 8.
_A/duck/Eastern_China/50/2002_	H6N8	Zhao 2011	intra	No	2002	2002	Duck	Animal	Aquatic bird	China	JF965038	JF965077	JF965127	JF965168	JF965207	JF965337	JF965248	JF965280	8	Zhao, G., et al., Molecular evolution of the H6 subtype influenza a viruses from poultry in eastern China from 2002 to 2010. Virology Journal, 2011. 8.
_A/duck/Eastern_China/51/2002_	H6N2	Zhao 2011	intra	No	2002	2002	Duck	Animal	Aquatic bird	China	JF965039	JF965095	JF965128	JF965169	JF965208	JF965314	JF965249	JF965281	8	Zhao, G., et al., Molecular evolution of the H6 subtype influenza a viruses from poultry in eastern China from 2002 to 2010. Virology Journal, 2011. 8.
_A/duck/France/02166/2002_H5N3	H5N3	Briand 2009	inter	No	2002	2002	Duck	Animal	Aquatic bird	Europe	CY046117	CY046118	CY046119	CY046120	AJ632268	AJ849934	AM040281	CY046121	8	Briand, F.X., et al., Phylogeny and genotyping of recent avian low-pathogenic H5 subtype influenza viruses from French ducks. Journal of General Virology, 2010. 91: p. 960-970.
_A/duck/France/05057b/2005_H5N	H5N3	Briand 2009	inter	No	2005	2005	Duck	Animal	Aquatic bird	Europe	CY046129	CY046130	CY046131	AJ972673	CY046132	AJ973086	AM040284	CY046133	8	Briand, F.X., et al., Phylogeny and genotyping of recent avian low-pathogenic H5 subtype influenza viruses from French ducks. Journal of General Virology, 2010. 91: p. 960-970.
_A/duck/France/05066b/2005_H5N	H5N3	Briand 2009	inter	No	2005	2005	Duck	Animal	Aquatic bird	Europe	CY046134	CY046135	CY046136	AJ971297	CY046137	AJ972921	AJ973609	CY046138	8	Briand, F.X., et al., Phylogeny and genotyping of recent avian low-pathogenic H5 subtype influenza viruses from French ducks. Journal of General Virology, 2010. 91: p. 960-970.
_A/duck/France/06436/2006_H5N3	H5N3	Briand 2009	inter	No	2006	2006	Duck	Animal	Aquatic bird	Europe	CY046147	CY046148	CY046149	CY046150	CY046151	CY046152	CY046153	CY046154	8	Briand, F.X., et al., Phylogeny and genotyping of recent avian low-pathogenic H5 subtype influenza viruses from French ducks. Journal of General Virology, 2010. 91: p. 960-970.
_A/duck/France/080032/2008_H5N	H5N2	Briand 2009	inter	No	2008	2008	Duck	Animal	Aquatic bird	Europe	CY046171	CY046172	CY046173	CY046174	CY046175	CY046176	CY046177	CY046178	8	Briand, F.X., et al., Phylogeny and genotyping of recent avian low-pathogenic H5 subtype influenza viruses from French ducks. Journal of General Virology, 2010. 91: p. 960-970.
_A/duck/France/080036/2008_H5N	H5N1	Briand 2009	inter	No	2008	2008	Duck	Animal	Aquatic bird	Europe	CY046179	CY046180	CY046181	CY046182	CY046183	CY046184	CY046185	CY046186	8	Briand, F.X., et al., Phylogeny and genotyping of recent avian low-pathogenic H5 subtype influenza viruses from French ducks. Journal of General Virology, 2010. 91: p. 960-970.
_A/duck/Fujian/11094/2005_H5N1	H5N1	Neumann 2010	intra	No	2005	2005	Duck	Animal	Aquatic bird	China	DQ992636	EF123962	EF124717	DQ992826	EF124415	EF124264	EF124113	EF124566	8	Neumann, G., M.A. Green, and C.A. Macken, Evolution of highly pathogenic avian H5N1 influenza viruses and the emergence of dominant variants. Journal of General Virology, 2010. 91: p. 1984-1995.
_A/duck/Fujian/12371/2005_H6N2	H6N2	Huang 2010	inter	No	2005	2005	Duck	Animal	Aquatic bird	China	HM145715	HM145546	HM145377	HM144531	HM145208	HM144701	HM144870	HM145039	8	Huang, K., et al., Establishment of an H6N2 influenza virus lineage in domestic ducks in southern China. J Virol, 2010. 84(14): p. 6978-86.
_A/duck/Fujian/13/2002_H5N1__	H5N1	Zhao 2008	intra	No	2002	2002	Duck	Animal	Aquatic bird	China	AY585505	AY585484	AY585463	AY585358	AY585421	AY585400	AY585379	AY585442	8	Zhao, Z.-M., et al., Genotypic diversity of H5N1 highly pathogenic avian influenza viruses. Journal of General Virology, 2008. 89: p. 2182-2193.
_A/duck/Fujian/17/2001_H5N1__	H5N1	Neumann 2010	inter	No	2001	2001	Duck	Animal	Aquatic bird	China	AY585506	AY585485	AY585464	AY585372	AY585422	AY585401	AY585380	AY585443	8	Neumann, G., M.A. Green, and C.A. Macken, Evolution of highly pathogenic avian H5N1 influenza viruses and the emergence of dominant variants. Journal of General Virology, 2010. 91: p. 1984-1995.
_A/Duck/Fujian/1734/05_H5N1__	H5N1	Duan 2007	inter	No	2005	2005	Duck	Animal	Aquatic bird	China	DQ095769	DQ095749	DQ095729	DQ095629	DQ095689	DQ095669	DQ095649	DQ095709	8	Duan, L., et al., Characterization of low-pathogenic H5 subtype influenza viruses from Eurasia: implications for the origin of highly pathogenic H5N1 viruses. J Virol, 2007. 81(14): p. 7529-39.
_A/duck/Fujian/19/2000_H5N1__	H5N1	Zhang 2008	inter	No	2000	2000	Duck	Animal	Aquatic bird	China	AY585507	AY585486	AY585465	AY585359	AY585423	AY585402	AY585381	AY585444	8	Zhang, P., et al., Characterization of H9N2 influenza viruses isolated from vaccinated flocks in an integrated broiler chicken operation in eastern China during a 5 year period (1998-2002). J Gen Virol, 2008. 89(Pt 12): p. 3102-12.
_A/duck/Fujian/668/2006_H5N1__	H5N1	Neumann 2010	intra	No	2006	2006	Duck	Animal	Aquatic bird	China	DQ992641	EF123967	EF124722	DQ992832	EF124420	EF124269	EF124118	EF124571	8	Neumann, G., M.A. Green, and C.A. Macken, Evolution of highly pathogenic avian H5N1 influenza viruses and the emergence of dominant variants. Journal of General Virology, 2010. 91: p. 1984-1995.
_A/duck/Fujian/FQ2/2007_H9N2__	H9N2	Wan 2012	intra	No	2007	2007	Duck	Animal	Aquatic bird	China	JF916702	JF916703	JF916704	JF916705	JF916706	JF916707	JF916708	JF916709	8	Wan, C., et al., Characterization of the complete genome of three strains of duck-origin H9N2 subtype avian influenza virus isolated from Fujian. Chinese Veterinary Science / Zhongguo Shouyi Kexue, 2012. 42(4): p. 362-367.
_A/duck/Guangdong/01/2001_H5N1	H5N1	Zhang 2008	inter	Yes	2001	2001	Duck	Animal	Aquatic bird	China	AY585508	AY585487	AY585466	AY585360	AY585424	AY585403	AY585382	AY585445	8	Zhang, P., et al., Characterization of H9N2 influenza viruses isolated from vaccinated flocks in an integrated broiler chicken operation in eastern China during a 5 year period (1998-2002). J Gen Virol, 2008. 89(Pt 12): p. 3102-12.
_A/duck/Guangdong/22/2002_H5N1	H5N1	Macken 2006	inter	No	2002	2002	Duck	Animal	Aquatic bird	China	AY585511	AY585490	AY585469	AY585362	AY585427	AY585406	AY585385	AY585448	8	Macken, C.A., R.J. Webby, and W.J. Bruno, Genotype turnover by reassortment of replication complex genes from avian Influenza A virus. Journal of General Virology, 2006. 87: p. 2803-2815.
_A/duck/Guangdong/40/2000_H5N1	H5N1	Zhao 2008	intra	No	2000	2000	Duck	Animal	Aquatic bird	China	AY585512	AY585491	AY585470	AY585374	AY585428	AY585407	AY585386	AY585449	8	Zhao, Z.-M., et al., Genotypic diversity of H5N1 highly pathogenic avian influenza viruses. Journal of General Virology, 2008. 89: p. 2182-2193.
_A/duck/Guangxi/13/2004_H5N1__	H5N1	Duan 2008	inter	No	2004	2004	Duck	Animal	Aquatic bird	China	DQ366335	DQ366336	DQ366337	DQ366338	DQ366339	DQ366340	DQ366341	DQ366342	8	Duan, L., et al., The development and genetic diversity of H5N1 influenza virus in China, 1996-2006. Virology, 2008. 380(2): p. 243-54.
_A/duck/Guangxi/22/2001_H5N1__	H5N1	Macken 2006	inter	No	2001	2001	Duck	Animal	Aquatic bird	China	AY585514	AY585493	AY585472	AY585364	AY585430	AY585409	AY585388	AY585451	8	Macken, C.A., R.J. Webby, and W.J. Bruno, Genotype turnover by reassortment of replication complex genes from avian Influenza A virus. Journal of General Virology, 2006. 87: p. 2803-2815.
_A/duck/Guangxi/35/2001_H5N1__	H5N1	Neumann 2010	intra	No	2001	2001	Duck	Animal	Aquatic bird	China	AY585515	AY585494	AY585473	AY585365	AY585431	AY585410	AY585389	AY585452	8	Neumann, G., M.A. Green, and C.A. Macken, Evolution of highly pathogenic avian H5N1 influenza viruses and the emergence of dominant variants. Journal of General Virology, 2010. 91: p. 1984-1995.
_A/duck/Guangxi/50/2001_H5N1__	H5N1	Neumann 2010	intra	No	2005	2005	Duck	Animal	Aquatic bird	China	DQ992597	EF123923	EF124678	DQ992736	EF124376	EF124225	EF124074	EF124527	8	Neumann, G., M.A. Green, and C.A. Macken, Evolution of highly pathogenic avian H5N1 influenza viruses and the emergence of dominant variants. Journal of General Virology, 2010. 91: p. 1984-1995.
_A/duck/Guangxi/5165/2005_H5N1	H5N1	Macken 2006	inter	No	2002	2002	Duck	Animal	Aquatic bird	China	AY585517	AY585496	AY585475	AY585366	AY585433	AY585412	AY585390	AY585454	8	Macken, C.A., R.J. Webby, and W.J. Bruno, Genotype turnover by reassortment of replication complex genes from avian Influenza A virus. Journal of General Virology, 2006. 87: p. 2803-2815.
_A/duck/Guangxi/53/2002_H5N1__	H5N1	Duan 2008	inter	No	2001	2001	Duck	Animal	Aquatic bird	China	GU721163	AY585496	AY585475	AY585366	AY585433	AY585412	AY585390	AY585454	8	Duan, L., et al., The development and genetic diversity of H5N1 influenza virus in China, 1996-2006. Virology, 2008. 380(2): p. 243-54.
_A/duck/Hebei/0908/2009_H5N2__	H5N2	Zhao 2012	inter	No	2009	2009	Duck	Animal	Aquatic bird	China	JQ041387	JQ041391	JQ041395	JQ041399	JQ041403	JQ041407	JQ041411	JQ041415	8	Zhao, G., et al., Novel Reassortant Highly Pathogenic H5N2 Avian Influenza Viruses in Poultry in China. Plos One, 2012. 7(9).
_A/duck/Hokkaido/95/01_H2N2__	H2N2	Liu 2004	inter	No	2001	2001	Duck	Animal	Aquatic bird	Japan	AY422042	AY422038	AY422034	AB276115	AY422026	AB276116	AY422021	AY422030	8	Liu, J.H., et al., Interregional transmission of the internal protein genes of H2 infoluenza virus in migratory ducks from north America to Eurasia. Virus Genes, 2004. 29(1): p. 81-86.
_A/duck/Hokkaido/Vac-1/04_H5N1	H5N1	Zhao 2008	intra	No	2004	2004	Duck	Animal	Aquatic bird	Japan	AB259709	AB259710	AB259711	AB259712	AB259713	AB259714	AB259715	AB259716	8	Zhao, Z.-M., et al., Genotypic diversity of H5N1 highly pathogenic avian influenza viruses. Journal of General Virology, 2008. 89: p. 2182-2193.
_A/duck/Hong_Kong/289/78_H9N2_	H9N2	Xu 2007	inter	No	1978	<1990	Duck	Animal	Aquatic bird	China	AF523478	AF523440	AF523457	AF523384	AF523421	AF523406	AF523496	AF523519	8	Xu, K.M., et al., The genesis and evolution of H9N2 influenza viruses in poultry from southern china, 2000 to 2005. Journal of Virology, 2007. 81(19): p. 10389-10401.
_A/Duck/Hong_Kong/2986.1/2000_	H5N1	Guan 2003	intra	No	2000	2000	Duck	Animal	Aquatic bird	China	AY059525	AY059518	AY059532	AY059481	AY059497	AY059490	AY059511	AY059504	8	Guan, Y., et al., Reassortants of H5N1 influenza viruses recently isolated from aquatic poultry in Hong Kong SAR. Avian Diseases, 2003. 47: p. 911-913.
_A/duck/Hong_Kong/d73/1976_H6N	H6N1	Zhang 2009	inter	No	1976	<1990	Mallard	Animal	Aquatic bird	China	CY005604	CY005603	CY005602	CY005597	CY005600	CY005599	CY005598	CY005601	8	Zhang, P., et al., A novel genotype H9N2 influenza virus possessing human H5N1 internal genomes has been circulating in poultry in eastern China since 1998. J Virol, 2009. 83(17): p. 8428-38.
_A/duck/Hong_Kong/Y280/97_H9N2	H9N2	Xu 2007	inter	No	1997	1997	Duck	Animal	Aquatic bird	China	AF156433	AF156419	AF156447	AF156376	AF156405	AF156394	AF156461	AF156475	8	Xu, K.M., et al., The genesis and evolution of H9N2 influenza viruses in poultry from southern china, 2000 to 2005. Journal of Virology, 2007. 81(19): p. 10389-10401.
_A/duck/Hong_Kong/Y439/97_H9N2	H9N2	Xu 2007	inter	No	1997	1997	Duck	Animal	Aquatic bird	China	AF156434	AF156420	AF156448	AF156377	AF156406	AF156395	AF156462	AF156476	8	Xu, K.M., et al., The genesis and evolution of H9N2 influenza viruses in poultry from southern china, 2000 to 2005. Journal of Virology, 2007. 81(19): p. 10389-10401.
_A/duck/Hubei/2/2010_H6N6__	H6N6	Yao 2013	inter	No	2010	2010	Duck	Animal	Aquatic bird	China	CY110946	CY110947	CY110948	CY110949	CY110950	CY110951	CY110952	CY110953	8	Yao, Y., et al., Characterization of low-pathogenic H6N6 avian influenza viruses in central China. Archives of Virology, 2013. 158(2): p. 367-377.
_A/duck/Hunan/573/2002_H6N2__	H6N2	Huang 2010	inter	No	2002	2002	Duck	Animal	Aquatic bird	China	HM145645	HM145476	HM145307	HM144461	HM145138	HM144631	HM144800	HM144969	8	Huang, K., et al., Establishment of an H6N2 influenza virus lineage in domestic ducks in southern China. J Virol, 2010. 84(14): p. 6978-86.
_A/duck/Hunan/8-19/2009_H4N2__	H4N2	Zhang 2012	inter	No	2009	2009	Duck	Animal	Aquatic bird	China	HQ285883	HQ285884	HQ285885	HQ285886	HQ285887	HQ285888	HQ285889	HQ285890	8	Zhang, H., Q. Chen, and Z. Chen, Characterization of an H4N2 avian influenza virus isolated from domestic duck in Dongting Lake wetland in 2009. Virus Genes, 2012. 44(1): p. 24-31.
_A/duck/Hunan/S11090/2012_H4N6	H4N6	Deng 2013	inter	No	2012	2012	Duck	Animal	Aquatic bird	China	CY146545	CY146546	CY146547	CY146548	CY146549	CY146550	CY146551	CY146552	8	Deng, G., et al., Complex Reassortment of Multiple Subtypes of Avian Influenza Viruses in Domestic Ducks at the Dongting Lake Region of China. Journal of Virology, 2013. 87(17): p. 9452-9462.
_A/duck/Hunan/S11200/2012_H4N6	H4N6	Deng 2013	inter	No	2012	2012	Duck	Animal	Aquatic bird	China	CY146553	CY146554	CY146555	CY146556	CY146557	CY146558	CY146559	CY146560	8	Deng, G., et al., Complex Reassortment of Multiple Subtypes of Avian Influenza Viruses in Domestic Ducks at the Dongting Lake Region of China. Journal of Virology, 2013. 87(17): p. 9452-9462.
_A/duck/Hunan/S11205/2012_H10N	H10N3	Deng 2013	inter	No	2012	2012	Duck	Animal	Aquatic bird	China	CY146561	CY146562	CY146563	CY146564	CY146565	CY146566	CY146567	CY146568	8	Deng, G., et al., Complex Reassortment of Multiple Subtypes of Avian Influenza Viruses in Domestic Ducks at the Dongting Lake Region of China. Journal of Virology, 2013. 87(17): p. 9452-9462.
_A/duck/Hunan/S11313/2012_H4N2	H4N2	Deng 2013	inter	No	2012	2012	Duck	Animal	Aquatic bird	China	CY146569	CY146570	CY146571	CY146572	CY146573	CY146574	CY146575	CY146576	8	Deng, G., et al., Complex Reassortment of Multiple Subtypes of Avian Influenza Viruses in Domestic Ducks at the Dongting Lake Region of China. Journal of Virology, 2013. 87(17): p. 9452-9462.
_A/duck/Hunan/S11547/2012_H4N9	H4N9	Deng 2013	inter	No	2012	2012	Duck	Animal	Aquatic bird	China	CY146577	CY146578	CY146579	CY146580	CY146581	CY146582	CY146583	CY146584	8	Deng, G., et al., Complex Reassortment of Multiple Subtypes of Avian Influenza Viruses in Domestic Ducks at the Dongting Lake Region of China. Journal of Virology, 2013. 87(17): p. 9452-9462.
_A/duck/Hunan/S11893/2012_H4N6	H4N6	Deng 2013	inter	No	2012	2012	Duck	Animal	Aquatic bird	China	CY146593	CY146594	CY146595	CY146596	CY146597	CY146598	CY146599	CY146600	8	Deng, G., et al., Complex Reassortment of Multiple Subtypes of Avian Influenza Viruses in Domestic Ducks at the Dongting Lake Region of China. Journal of Virology, 2013. 87(17): p. 9452-9462.
_A/duck/Hunan/S1256/2012_H3N8_	H3N8	Deng 2013	inter	No	2012	2012	Duck	Animal	Aquatic bird	China	CY146601	CY146602	CY146603	CY146604	CY146605	CY146606	CY146607	CY146608	8	Deng, G., et al., Complex Reassortment of Multiple Subtypes of Avian Influenza Viruses in Domestic Ducks at the Dongting Lake Region of China. Journal of Virology, 2013. 87(17): p. 9452-9462.
_A/duck/Hunan/S1607/2012_H11N9	H11N9	Deng 2013	inter	No	2012	2012	Duck	Animal	Aquatic bird	China	CY146609	CY146610	CY146611	CY146612	CY146613	CY146614	CY146615	CY146616	8	Deng, G., et al., Complex Reassortment of Multiple Subtypes of Avian Influenza Viruses in Domestic Ducks at the Dongting Lake Region of China. Journal of Virology, 2013. 87(17): p. 9452-9462.
_A/duck/Hunan/S1661/2012_H6N6_	H6N6	Deng 2013	inter	No	2012	2012	Duck	Animal	Aquatic bird	China	CY146617	CY146618	CY146619	CY146620	CY146621	CY146622	CY146623	CY146624	8	Deng, G., et al., Complex Reassortment of Multiple Subtypes of Avian Influenza Viruses in Domestic Ducks at the Dongting Lake Region of China. Journal of Virology, 2013. 87(17): p. 9452-9462.
_A/duck/Hunan/S1824/2012_H3N8_	H3N8	Deng 2013	inter	No	2012	2012	Duck	Animal	Aquatic bird	China	CY146625	CY146626	CY146627	CY146628	CY146629	CY146630	CY146631	CY146632	8	Deng, G., et al., Complex Reassortment of Multiple Subtypes of Avian Influenza Viruses in Domestic Ducks at the Dongting Lake Region of China. Journal of Virology, 2013. 87(17): p. 9452-9462.
_A/duck/Hunan/S4013/2011_H11N9	H11N9	Deng 2013	inter	No	2011	2011	Duck	Animal	Aquatic bird	China	CY146633	CY146634	CY146635	CY146636	CY146637	CY146638	CY146639	CY146640	8	Deng, G., et al., Complex Reassortment of Multiple Subtypes of Avian Influenza Viruses in Domestic Ducks at the Dongting Lake Region of China. Journal of Virology, 2013. 87(17): p. 9452-9462.
_A/duck/Hunan/S4030/2011_H5N1_	H5N1	Deng 2013	inter	No	2011	2011	Duck	Animal	Aquatic bird	China	CY146641	CY146642	CY146643	CY146644	CY146645	CY146646	CY146647	CY146648	8	Deng, G., et al., Complex Reassortment of Multiple Subtypes of Avian Influenza Viruses in Domestic Ducks at the Dongting Lake Region of China. Journal of Virology, 2013. 87(17): p. 9452-9462.
_A/duck/Hunan/S4101/2011_H5N2_	H5N2	Deng 2013	inter	No	2011	2011	Duck	Animal	Aquatic bird	China	CY146649	CY146650	CY146651	CY146652	CY146653	CY146654	CY146655	CY146656	8	Deng, G., et al., Complex Reassortment of Multiple Subtypes of Avian Influenza Viruses in Domestic Ducks at the Dongting Lake Region of China. Journal of Virology, 2013. 87(17): p. 9452-9462.
_A/duck/Hunan/S4111/2011_H9N2_	H9N2	Deng 2013	inter	No	2011	2011	Duck	Animal	Aquatic bird	China	CY146657	CY146658	CY146659	CY146660	CY146661	CY146662	CY146663	CY146664	8	Deng, G., et al., Complex Reassortment of Multiple Subtypes of Avian Influenza Viruses in Domestic Ducks at the Dongting Lake Region of China. Journal of Virology, 2013. 87(17): p. 9452-9462.
_A/duck/Hunan/S4150/2011_H5N1_	H5N1	Deng 2013	inter	No	2011	2011	Duck	Animal	Aquatic bird	China	CY146689	CY146690	CY146691	CY146692	CY146693	CY146694	CY146695	CY146696	8	Deng, G., et al., Complex Reassortment of Multiple Subtypes of Avian Influenza Viruses in Domestic Ducks at the Dongting Lake Region of China. Journal of Virology, 2013. 87(17): p. 9452-9462.
_A/duck/Hunan/S4234/2011_H5N1_	H5N1	Deng 2013	inter	No	2011	2011	Duck	Animal	Aquatic bird	China	CY146705	CY146706	CY146707	CY146708	CY146709	CY146710	CY146711	CY146712	8	Deng, G., et al., Complex Reassortment of Multiple Subtypes of Avian Influenza Viruses in Domestic Ducks at the Dongting Lake Region of China. Journal of Virology, 2013. 87(17): p. 9452-9462.
_A/duck/Hunan/S4443/2011_H11N9	H11N9	Deng 2013	inter	No	2011	2011	Duck	Animal	Aquatic bird	China	CY146713	CY146714	CY146715	CY146716	CY146717	CY146718	CY146719	CY146720	8	Deng, G., et al., Complex Reassortment of Multiple Subtypes of Avian Influenza Viruses in Domestic Ducks at the Dongting Lake Region of China. Journal of Virology, 2013. 87(17): p. 9452-9462.
_A/duck/Italy/775/2004_H5N3__	H5N3	Fusaro 2009	inter	No	2004	2004	Duck	Animal	Aquatic bird	Europe	CY024753	CY024752	CY024751	CY024746	CY024749	CY024748	CY024747	CY024750	8	Fusaro, A., et al., Gene segment reassortment between Eurasian and American clades of avian influenza virus in Italy. Arch Virol, 2010. 155(1): p. 77-81.
_A/duck/Jiangsu/022/2009_H6N6_	H6N6	Zhao 2011	intra	No	2009	2009	Duck	Animal	Aquatic bird	China	GU324771	GU324772	GU324773	GU324774	GU324775	GU324776	GU324777	GU324778	8	Zhao, G., et al., Molecular evolution of the H6 subtype influenza a viruses from poultry in eastern China from 2002 to 2010. Virology Journal, 2011. 8.
_A/duck/Jiangsu/10-d4/2011_H11	H11N3	Chen 2012	inter	No	2011	2011	Duck	Animal	Aquatic bird	China	CY125004	CY125005	CY125006	CY125007	CY125008	CY125009	CY125010	CY125011	8	Chen, C., et al., Complete genomic sequence of a novel reassortant H11N3 influenza virus isolated from domestic ducks in Jiangsu, China. J Virol, 2012. 86(21): p. 11950-1.
_A/duck/Jiangsu/1-15/2011_H4N2	H4N2	Zhao 2013	inter	No	2011	2011	Duck	Animal	Aquatic bird	China	KC282876	KC282877	KC282878	KC282879	KC282880	KC282881	KC282882	KC282883	8	Zhao, Q., et al., Complete Genomic Sequence of a Novel Reassortant H4N2 Avian Influenza Virus Isolated from Domestic Ducks in Jiangsu, China. Genome announcements, 2013. 1(2): p. e0009113-e0009113.
_A/duck/Jiangsu/26/2004_H3N2__	H3N2	Li 2013	inter	No	2004	2004	Duck	Animal	Aquatic bird	China	KC261666	KC261667	KC261668	KC261669	KC261670	KC261671	KC261672	KC261673	8	Li, Q., et al., Genome Sequence of a Novel Reassortant H3N2 Avian Influenza Virus from Domestic Mallard Ducks in Eastern China. Genome Announc, 2013. 1(2): p. e0022112.
_A/duck/Jiangsu/3/2005_H9N2__	H9N2	Zhang 2009	inter	No	2005	2005	Duck	Animal	Aquatic bird	China	FJ793281	FJ793282	FJ793283	FJ793284	FJ793285	FJ793286	FJ793287	FJ793288	8	Zhang, P., et al., A novel genotype H9N2 influenza virus possessing human H5N1 internal genomes has been circulating in poultry in eastern China since 1998. J Virol, 2009. 83(17): p. 8428-38.
_A/duck/Jiangsu/4/2010_H3N6__	H3N6	Li 2013	inter	No	2010	2010	Duck	Animal	Aquatic bird	China	KC261674	KC261675	KC261676	KC261677	KC261678	KC261679	KC261680	KC261681	8	Li, Q., et al., Genome Sequence of a Novel Reassortant H3N6 Avian Influenza Virus from Domestic Mallard Ducks in Eastern China. Genome Announc, 2013. 1(2): p. e0022312.
_A/duck/Jiangsu/k1203/2010_H5N	H5N8	Zhou 2013	inter	No	2010	2010	Duck	Animal	Aquatic bird	China	JQ973691	JQ973692	JQ973693	JQ973694	JQ973695	JQ973696	JQ973697	JQ973698	8	Zhao, K., et al., Characterization of three H5N5 and one H5N8 highly pathogenic avian influenza viruses in China. Veterinary Microbiology, 2013. 163(3-4): p. 351-357.
_A/duck/Jiangsu/m234/2012_H5N2	H5N2	Gu 2012	inter	No	2012	2012	Duck	Animal	Aquatic bird	China	JX507352	JX507353	JX507354	JX507355	JX507356	JX507357	JX507358	JX507359	8	Gu, M., et al., Genome sequence of a natural reassortant H5N2 avian influenza virus from domestic mallard ducks in eastern China. J Virol, 2012. 86(22): p. 12463-4.
_A/duck/Jiangxi/k0701/2009_H11	H11N2	Zhang 2012	inter	No	2009	2009	Duck	Animal	Aquatic bird	China	HM745395	HM745396	HM745397	HM745398	HM745399	HM745400	HM745401	HM745402	8	Zhang, Y., et al., Complete Genome Sequence of a Novel Reassortant H11N2 Avian Influenza Virus Isolated from a Live Poultry Market in Eastern China. Journal of Virology, 2012. 86(22): p. 12443-12443.
_A/duck/Korea/A117/2010_H7N6__	H7N6	Kim 2012	inter	No	2010	2010	Duck	Animal	Aquatic bird	Asia	JN244119	JN244202	JN244170	JN244238	JN244143	JN244207	JN244132	JN244257	8	Kim, H.R., et al., Low pathogenic H7 subtype avian influenza viruses isolated from domestic ducks in South Korea and the close association with isolates of wild birds. J Gen Virol, 2012. 93(Pt 6): p. 1278-87.
_A/duck/Korea/A174/2009_H9N2__	H9N2	Kim 2010	inter	Yes	2009	2009	Duck	Animal	Aquatic bird	Asia	GU086273	GU086266	GU086280	GU086233	GU086253	GU086245	GU086242	GU086259	8	Kim, H.R., et al., Characterization of H5N2 influenza viruses isolated in South Korea and their influence on the emergence of a novel H9N2 influenza virus. J Gen Virol, 2010. 91(Pt 8): p. 1978-83.
_A/duck/Korea/A349/2009_H7N2__	H7N2	Kim 2012	inter	No	2009	2009	Duck	Animal	Aquatic bird	Asia	JN244108	JN244194	JN244166	JN244244	JN244154	JN244206	JN244127	JN244259	8	Kim, H.R., et al., Low pathogenic H7 subtype avian influenza viruses isolated from domestic ducks in South Korea and the close association with isolates of wild birds. J Gen Virol, 2012. 93(Pt 6): p. 1278-87.
_A/duck/Korea/A75/2010_H7N7__	H7N7	Kim 2012	inter	No	2010	2010	Duck	Animal	Aquatic bird	Asia	JN244114	JN244199	JN244173	JN244239	JN244146	JN244210	JN244139	JN244254	8	Kim, H.R., et al., Low pathogenic H7 subtype avian influenza viruses isolated from domestic ducks in South Korea and the close association with isolates of wild birds. J Gen Virol, 2012. 93(Pt 6): p. 1278-87.
_A/duck/Korea/A76/2010_H7N7__	H7N7	Kim 2012	inter	No	2010	2010	Duck	Animal	Aquatic bird	Asia	JN244110	JN244196	JN244174	JN244245	JN244152	JN244213	JN244130	JN244262	8	Kim, H.R., et al., Low pathogenic H7 subtype avian influenza viruses isolated from domestic ducks in South Korea and the close association with isolates of wild birds. J Gen Virol, 2012. 93(Pt 6): p. 1278-87.
_A/duck/Korea/LPM01/2004_H3N2_	H3N2	Song 2008	intra	No	2004	2004	Duck	Animal	Aquatic bird	Asia	EU301189	EU301412	EU301380	EU301221	EU301316	EU301284	EU301253	EU301348	8	Song, M.-S., et al., Ecology of H3 avian influenza viruses in Korea and assessment of their pathogenic potentials. Journal of General Virology, 2008. 89: p. 949-957.
_A/duck/Korea/LPM36/2005_H3N6_	H3N6	Song 2008	intra	No	2005	2005	Duck	Animal	Aquatic bird	Asia	EU301196	EU301419	EU301387	EU301228	EU301323	EU301291	EU301260	EU301355	8	Song, M.-S., et al., Ecology of H3 avian influenza viruses in Korea and assessment of their pathogenic potentials. Journal of General Virology, 2008. 89: p. 949-957.
_A/duck/Korea/LPM38/2005_H3N6_	H3N6	Song 2008	intra	No	2005	2005	Duck	Animal	Aquatic bird	Asia	EU301197	EU301420	EU301388	EU301229	EU301324	EU301292	EU301261	EU301356	8	Song, M.-S., et al., Ecology of H3 avian influenza viruses in Korea and assessment of their pathogenic potentials. Journal of General Virology, 2008. 89: p. 949-957.
_A/duck/Korea/LPM39/2005_H3N2_	H3N2	Song 2008	intra	No	2005	2005	Duck	Animal	Aquatic bird	Asia	EU301198	EU301421	EU301389	EU301230	EU301325	EU301293	EU301262	EU301357	8	Song, M.-S., et al., Ecology of H3 avian influenza viruses in Korea and assessment of their pathogenic potentials. Journal of General Virology, 2008. 89: p. 949-957.
_A/duck/Korea/LPM91/2006_H3N2_	H3N2	Song 2008	intra	No	2006	2006	Duck	Animal	Aquatic bird	Asia	EU301207	EU301430	EU301398	EU301239	EU301334	EU301302	EU301271	EU301366	8	Song, M.-S., et al., Ecology of H3 avian influenza viruses in Korea and assessment of their pathogenic potentials. Journal of General Virology, 2008. 89: p. 949-957.
_A/duck/Korea/S17/03_H6N1__	H6N1	Choi 2005	intra	No	2003	2003	Duck	Animal	Aquatic bird	Asia	AY862725	AY862709	AY862693	AY862613	AY862661	AY862645	AY862629	AY862677	8	Choi, Y.K., et al., Avian influenza viruses in Korean live poultry markets and their pathogenic potential. Virology, 2005. 332(2): p. 529-537.
_A/duck/Korea/S71/2007_H3N2__	H3N2	Kang 2009	inter	No	2007	2007	Duck	Animal	Aquatic bird	Asia	EU912523	EU912520	EU912517	EU912502	EU912511	EU912508	EU912505	EU912514	8	Kang, S.J., et al., Phylogenic analysis of reassorted avian influenza viruses isolated from Korean domestic ducks from 2005 to 2007. Virus Genes, 2009. 38(1): p. 80-84.
_A/duck/Laos/P0161/2007_H5N1__	H5N1	Boltz 2010	intra	Yes	2007	2007	Duck	Animal	Aquatic bird	Asia	CY040923	CY040924	CY040925	CY040926	CY040927	CY040928	CY040929	CY040930	8	Boltz, D.A., et al., Emergence of H5N1 avian influenza viruses with reduced sensitivity to neuraminidase inhibitors and novel reassortants in Lao People's Democratic Republic. Journal of General Virology, 2010. 91: p. 949-959.
_A/duck/Mongolia/54/2001_H5N2_	H5N2	Briand 2009	inter	No	2001	2001	Duck	Animal	Aquatic bird	Asia	AB301913	AB302086	AB301914	AB241614	AB301915	AB298276	AB301916	AB301917	8	Briand, F.X., et al., Phylogeny and genotyping of recent avian low-pathogenic H5 subtype influenza viruses from French ducks. Journal of General Virology, 2010. 91: p. 960-970.
_A/duck/Nanchang/1681/1992_H3N	H3N8	Mukhtar 2007	inter	No	1992	1992	Duck	Animal	Aquatic bird	China	CY005475	CY005474	CY005473	CY006016	CY005471	CY005470	CY005469	CY005472	8	Mukhtar, M.M., et al., Origin of highly pathogenic H5N1 avian influenza virus in China and genetic characterization of donor and recipient viruses. J Gen Virol, 2007. 88(Pt 11): p. 3094-9.
_A/duck/Nanchang/1904/1992_H7N	H7N1	Mukhtar 2007	inter	No	1992	1992	Duck	Animal	Aquatic bird	China	CY005500	CY005499	CY005498	CY014612	CY005496	CY005495	CY005494	CY005497	8	Mukhtar, M.M., et al., Origin of highly pathogenic H5N1 avian influenza virus in China and genetic characterization of donor and recipient viruses. J Gen Virol, 2007. 88(Pt 11): p. 3094-9.
_A/duck/NC/91347/01_H1N2__	H1N2	Olsen 2003	intra	No	2001	2001	Duck	Animal	Aquatic bird	US	AY233387	AY233388	AY233389	AY233393	AY233394	AY233391	AY233392	AY233390	8	Olsen, C.W., A. Karasin, and G. Erickson, Characterization of a swine-like reassortant H1N2 influenza virus isolated from a wild duck in the United States. Virus Research, 2003. 93(1): p. 115-121.
_A/duck/Shandong/009/2008_H5N1	H5N1	Gu 2010	inter	No	2008	2008	Duck	Animal	Aquatic bird	China	GU596981	GU596982	GU596983	GU596984	GU596985	GU596986	GU596987	GU596988	8	Gu, M., et al., Genome sequencing and genetic analysis of a natural reassortant H5N1 subtype avian influenza virus possessing H9N2 internal genes. Chinese Journal of Virology, 2010. 26(4): p. 298-304.
_A/duck/Shandong/093/2004_H5N1	H5N1	Macken 2006	intra	Yes	2004	2004	Duck	Animal	Aquatic bird	China	AY856861	AY856862	AY856863	AY854190	AY856864	AY854191	AY856865	AY856866	8	Macken, C.A., R.J. Webby, and W.J. Bruno, Genotype turnover by reassortment of replication complex genes from avian Influenza A virus. Journal of General Virology, 2006. 87: p. 2803-2815.
_A/duck/Shanghai/08/2001_H5N1_	H5N1	Macken 2006	inter	No	2001	2001	Duck	Animal	Aquatic bird	China	AY585518	AY585497	AY585476	AY585370	AY585434	AY585413	AY585391	AY585455	8	Macken, C.A., R.J. Webby, and W.J. Bruno, Genotype turnover by reassortment of replication complex genes from avian Influenza A virus. Journal of General Virology, 2006. 87: p. 2803-2815.
_A/duck/Shanghai/28-1/2009_H4N	H4N2	Teng 2012	inter	No	2009	2009	Duck	Animal	Aquatic bird	China	JX485433	JX485432	JX485431	JX485426	JX485429	JX485428	JX485427	JX485430	8	Teng, Q., et al., Complete Genome Sequences of a Novel Reassortant H4N2 Avian Influenza Virus Isolated from a Live Poultry Market in Eastern China. Journal of Virology, 2012. 86(21): p. 11952-11952.
_A/duck/Shanghai/35/2002_H5N1_	H5N1	Macken 2006	inter	No	2002	2002	Duck	Animal	Aquatic bird	China	AY585520	AY585499	AY585478	AY585368	AY585436	AY585415	AY585393	AY585457	8	Macken, C.A., R.J. Webby, and W.J. Bruno, Genotype turnover by reassortment of replication complex genes from avian Influenza A virus. Journal of General Virology, 2006. 87: p. 2803-2815.
_A/duck/Shanghai/37/2002_H5N1_	H5N1	Macken 2006	inter	No	2002	2002	Duck	Animal	Aquatic bird	China	AY585521	AY585500	AY585479	AY585369	AY585437	AY585416	AY585394	AY585458	8	Macken, C.A., R.J. Webby, and W.J. Bruno, Genotype turnover by reassortment of replication complex genes from avian Influenza A virus. Journal of General Virology, 2006. 87: p. 2803-2815.
_A/duck/Shanghai/38/2001_H5N1_	H5N1	Macken 2006	inter	No	2001	2001	Duck	Animal	Aquatic bird	China	AY585522	AY585501	AY585480	AY585376	AY585438	AY585417	AY585395	AY585459	8	Macken, C.A., R.J. Webby, and W.J. Bruno, Genotype turnover by reassortment of replication complex genes from avian Influenza A virus. Journal of General Virology, 2006. 87: p. 2803-2815.
_A/duck/Shanghai/C84/2009_H3N2	H3N2	Teng 2012	inter	No	2009	2009	Duck	Animal	Aquatic bird	China	JX286598	JX286597	JX286596	JX308801	JX286594	JX286593	JX286592	JX286595	8	Teng, Q., et al., Complete Genome Sequence of an H3N2 Avian Influenza Virus Isolated from a Live Poultry Market in Eastern China. Journal of Virology, 2012. 86(21): p. 11944-11944.
_A/Duck/Shantou/1042/00_H9N2__	H9N2	Li 2003	intra	No	2000	2000	Duck	Animal	Aquatic bird	China	AF523466	AF523443	AF523447	AF523383	AF523413	AF523391	AF523485	AF523516	8	Li, K.S., et al., Characterization of H9 subtype influenza viruses from the ducks of southern China: a candidate for the next influenza pandemic in humans? J Virol, 2003. 77(12): p. 6988-94.
_A/Duck/Shantou/1588/00_H9N1__	H9N1	Li 2003	inter	No	2000	2000	Duck	Animal	Aquatic bird	China	AF523480	AF523444	AF523461	AF523389	AF523425	AF523408	AF523499	AF523501	8	Li, K.S., et al., Characterization of H9 subtype influenza viruses from the ducks of southern China: a candidate for the next influenza pandemic in humans? J Virol, 2003. 77(12): p. 6988-94.
_A/duck/Shantou/1838/2003_H6N2	H6N2	Huang 2010	inter	No	2003	2003	Duck	Animal	Aquatic bird	China	HM145653	HM145484	HM145315	HM144469	HM145146	HM144639	HM144808	HM144977	8	Huang, K., et al., Establishment of an H6N2 influenza virus lineage in domestic ducks in southern China. J Virol, 2010. 84(14): p. 6978-86.
_A/Duck/Shantou/2134/00_H9N2__	H9N2	Li 2003	intra	No	2000	2000	Duck	Animal	Aquatic bird	China	AF523463	AF523430	AF523452	AF523380	AF523411	AF523393	AF523483	AF523515	8	Li, K.S., et al., Characterization of H9 subtype influenza viruses from the ducks of southern China: a candidate for the next influenza pandemic in humans? J Virol, 2003. 77(12): p. 6988-94.
_A/duck/Shantou/2167/2001_H6N2	H6N2	Huang 2010	inter	No	2001	2001	Duck	Animal	Aquatic bird	China	HM145596	HM145427	HM145258	HM144412	HM145089	HM144582	HM144752	HM144920	8	Huang, K., et al., Establishment of an H6N2 influenza virus lineage in domestic ducks in southern China. J Virol, 2010. 84(14): p. 6978-86.
_A/duck/Shantou/2472/2005_H6N2	H6N2	Huang 2010	inter	No	2005	2005	Duck	Animal	Aquatic bird	China	HM145677	HM145508	HM145339	HM144493	HM145170	HM144663	HM144832	HM145001	8	Huang, K., et al., Establishment of an H6N2 influenza virus lineage in domestic ducks in southern China. J Virol, 2010. 84(14): p. 6978-86.
_A/duck/Shantou/339/2000_H6N2_	H6N2	Huang 2010	inter	No	2000	2000	Duck	Animal	Aquatic bird	China	HM145582	HM145413	HM145244	HM144398	HM145075	HM144568	HM144738	HM144906	8	Huang, K., et al., Establishment of an H6N2 influenza virus lineage in domestic ducks in southern China. J Virol, 2010. 84(14): p. 6978-86.
_A/duck/Shantou/3656/2002_H6N2	H6N2	Huang 2010	inter	No	2002	2002	Duck	Animal	Aquatic bird	China	HM145644	HM145475	HM145306	HM144460	HM145137	HM144630	HM144799	HM144968	8	Huang, K., et al., Establishment of an H6N2 influenza virus lineage in domestic ducks in southern China. J Virol, 2010. 84(14): p. 6978-86.
_A/Duck/Shantou/4359/2002	H9N2	Sun 2010	intra	No	2002	2002	Duck	Animal	Aquatic bird	China	CY023957	CY023958	CY023959	CY023960	CY023961	CY023962	CY023963	CY023964	8	Sun, Y., et al., Genotypic evolution and antigenic drift of H9N2 influenza viruses in China from 1994 to 2008. Veterinary Microbiology, 2010. 146(3-4): p. 215-225.
_A/duck/Shantou/4534/2001_H6N2	H6N2	Huang 2010	inter	No	2001	2001	Duck	Animal	Aquatic bird	China	HM145608	HM145439	HM145270	HM144424	HM145101	HM144594	HM144764	HM144932	8	Huang, K., et al., Establishment of an H6N2 influenza virus lineage in domestic ducks in southern China. J Virol, 2010. 84(14): p. 6978-86.
_A/duck/Shantou/4912/2001_H5N1	H5N1	Duan 2008	inter	No	2001	2001	Duck	Animal	Aquatic bird	China	CY029060	CY029061	CY029062	CY028933	CY029063	CY029064	CY029065	CY029066	8	Duan, L., et al., The development and genetic diversity of H5N1 influenza virus in China, 1996-2006. Virology, 2008. 380(2): p. 243-54.
_A/duck/Shantou/700/2002_H5N1_	H5N1	Neumann 2010	intra	No	2002	2002	Duck	Animal	Aquatic bird	China	CY029130	CY029131	CY029132	CY028943	CY029133	CY029134	CY029135	CY029136	8	Neumann, G., M.A. Green, and C.A. Macken, Evolution of highly pathogenic avian H5N1 influenza viruses and the emergence of dominant variants. Journal of General Virology, 2010. 91: p. 1984-1995.
_A/duck/Shantou/83/2000_H6N2__	H6N2	Huang 2010	inter	No	2000	2000	Duck	Animal	Aquatic bird	China	HM145580	HM145411	HM145242	HM144396	HM145073	HM144566	HM144736	HM144904	8	Huang, K., et al., Establishment of an H6N2 influenza virus lineage in domestic ducks in southern China. J Virol, 2010. 84(14): p. 6978-86.
_A/Duck/Shantou/830/00_H9N2__	H9N2	Li 2003	intra	No	2000	2000	Duck	Animal	Aquatic bird	China	AF523476	AF523427	AF523449	AF523377	AF523416	AF523400	AF523491	AF523512	8	Li, K.S., et al., Characterization of H9 subtype influenza viruses from the ducks of southern China: a candidate for the next influenza pandemic in humans? J Virol, 2003. 77(12): p. 6988-94.
_A/duck/Vietnam/37/2007_H5N1__	H5N1	Nguyen 2008	intra	No	2007	2007	Duck	Animal	Aquatic bird	Asia	CY029652	CY029653	CY029654	CY029655	CY029656	CY029657	CY029658	CY029659	8	Nguyen, T.D., et al., Multiple sublineages of influenza a virus (H5N1), Vietnam, 2005-2007. Emerging Infectious Diseases, 2008. 14(4): p. 632-636.
_A/duck/Vietnam/OIE-2326/2009_	H9N2	Nomura 2012	intra	No	2009	2009	Duck	Animal	Aquatic bird	Asia	AB639024	AB639025	AB639026	AB621343	AB639027	AB639028	AB639029	AB639030	8	Nomura, N., et al., Characterization of avian influenza viruses isolated from domestic ducks in Vietnam in 2009 and 2010. Arch Virol, 2012. 157(2): p. 247-57.
_A/duck/Wuxi/7/2010_H9N2__	H9N2	Kim 2012	inter	No	2010	2010	Duck	Animal	Aquatic bird	China	JN244119	JN244202	JN244170	JN244238	JN244143	JN244207	JN244132	JN244257	8	Kim, H.R., et al., Low pathogenic H7 subtype avian influenza viruses isolated from domestic ducks in South Korea and the close association with isolates of wild birds. J Gen Virol, 2012. 93(Pt 6): p. 1278-87.
_A/duck/Yangzhou/013/2008_H6N5	H6N5	Zhao 2011	intra	No	2008	2008	Duck	Animal	Aquatic bird	China	GU220596	GU220597	GU220598	GU220599	GU220600	GU220601	GU220602	GU220603	8	Zhao, G., et al., Molecular evolution of the H6 subtype influenza a viruses from poultry in eastern China from 2002 to 2010. Virology Journal, 2011. 8.
_A/duck/Yokohama/aq10/2003_H5N	H5N1	Macken 2006	inter	No	2003	2003	Duck	Animal	Aquatic bird	Japan	AB212277	AB212278	AB212279	AB212280	AB212281	AB212282	AB212283	AB212284	8	Macken, C.A., R.J. Webby, and W.J. Bruno, Genotype turnover by reassortment of replication complex genes from avian Influenza A virus. Journal of General Virology, 2006. 87: p. 2803-2815.
_A/duck/Yunnan/5133/2005_H5N1_	H5N1	Neumann 2010	intra	No	2005	2005	Duck	Animal	Aquatic bird	China	DQ992589	EF123915	EF124670	DQ992801	EF124368	EF124217	EF124066	EF124519	8	Neumann, G., M.A. Green, and C.A. Macken, Evolution of highly pathogenic avian H5N1 influenza viruses and the emergence of dominant variants. Journal of General Virology, 2010. 91: p. 1984-1995.
_A/duck/Zhejiang/52/2000_H5N1_	H5N1	Duan 2008	inter	No	2000	2000	Duck	Animal	Aquatic bird	China	AY585524	AY585503	AY585482	AY585377	AY585440	AY585419	AY585397	AY585461	8	Duan, L., et al., The development and genetic diversity of H5N1 influenza virus in China, 1996-2006. Virology, 2008. 380(2): p. 243-54.
_A/duck_feces/Hebei/5/2009_H5N	H5N1	Wan 2011	intra	No	2009	2009	Duck	Animal	Aquatic bird	China	CY038293	CY038294	CY038292	CY038287	CY038290	CY038289	CY040450	CY038291	8	Wan 2011, Indications that Live Poultry Markets are a Major Source of Human H5N1 2 Influenza Virus Infection in China
_A/dunlin/Barrow/65/2005_H6N1_	H6N1	Wahlgren 2008	intra	No	2005	2005	Pintail	Animal	Aquatic bird	US	EF655843	EF655842	EF655841	EF655836	EF655839	EF655838	EF655837	EF655840	8	Wahlgren, J., et al., Gene Segment Reassortment Between American and Asian Lineages of Avian Influenza Virus from Waterfowl in the Beringia Area. Vector-Borne and Zoonotic Diseases, 2008. 8(6): p. 783-790.
_A/Eastern_India/N-1289/2009_H	H1N2	Mukherjee 2012	inter	No	2009	2009	Human	Human	Human	Asia	JQ340008	JQ340007	JQ340006	JQ340003	JQ340005	JQ340004	JQ340009	JQ340010	8	Mukherjee, T.R., et al., Full genomic analysis of an influenza A (H1N2) virus identified during 2009 pandemic in Eastern India: evidence of reassortment event between co-circulating A(H1N1)pdm09 and A/Brisbane/10/2007-like H3N2 strains. Virology Journal, 2012. 9.
_A/egret/Hunan/1/2012_H9N2__	H9N2	Wang 2012	inter	No	2012	2012	Egret	Animal	Aquatic bird	China	JX437691	JX437686	JX437688	JX437685	JX437689	JX437690	JX437684	JX437687	8	Wang, B., Q. Chen, and Z. Chen, Complete Genome Sequence of an H9N2 Avian Influenza Virus Isolated from Egret in Lake Dongting Wetland. Journal of Virology, 2012. 86(21): p. 11939-11939.
_A/eider/Alaska/44397-858/2008	H10N9	Ramey 2010	inter	No	2008	2008	Gull	Animal	Aquatic bird	US	HM059934.1	HM059953.1	HM059983.1	HM059988.1	HM060017.1	HM060036.1	HM060059.1	HM060064.1	8	Ramey, A.M., et al., Intercontinental reassortment and genomic variation of low pathogenic avian influenza viruses isolated from northern pintails (Anas acuta) in Alaska: Examining the evidence through space and time. Virology, 2010. 401(2): p. 179-189.
_A/England/427/1988_H3N2__	H3N2	Westgeest 2012	intra	No	1988	<1990	Human	Human	Human	Europe	CY113388	CY113387	CY113386	CY113381	CY113384	CY113383	CY113382	CY113385	8	Westgeest, K.B., et al., Genetic evolution of the neuraminidase of influenza A (H3N2) viruses from 1968 to 2009 and its correspondence to haemagglutinin evolution. J Gen Virol, 2012. 93(Pt 9): p. 1996-2007.
_A/England/594/2006_H1N1__	H1N1	Yang 2011	intra	No	2006	2006	Human	Human	Human	Europe	FJ445067	FJ445055	FJ445078	FJ445047	FJ445074	FJ445066	FJ445048	FJ445086	8	Yang, J.-R., et al., Reassortment and Mutations Associated with Emergence and Spread of Oseltamivir-Resistant Seasonal Influenza A/H1N1 Viruses in 2005-2009. Plos One, 2011. 6(3).
_A/England/691/01_H1N2__	H1N2	Ellis 2003	inter	No	2002	2002	Human	Human	Human	Europe	AJ489487	AJ489541	AJ489547	AJ489856	AJ489496	AJ489847	AJ489532	AJ489553	8	Ellis, J.S., et al., Influenza AH1N2 viruses, United Kingdom, 2001-02 influenza season. Emerging Infectious Diseases, 2003. 9(3): p. 304-310.
_A/England/7/1994_H3N2__	H3N2	Westgeest 2012	intra	Yes	1994	1994	Human	Human	Human	Europe	CY112708	CY112707	CY112706	CY112701	CY112704	CY112703	CY112702	CY112705	8	Westgeest, K.B., et al., Genetic evolution of the neuraminidase of influenza A (H3N2) viruses from 1968 to 2009 and its correspondence to haemagglutinin evolution. J Gen Virol, 2012. 93(Pt 9): p. 1996-2007.
_A/environment/Dongting	H10N8	Zhang 2011	intra	No	2007	2007	Other	Other	Other	China	GQ290466	GQ290467	GQ290468	GQ290464	GQ290469	GQ290465	GQ290470	GQ290471	8	Zhang, H., et al., Characterization of an H10N8 influenza virus isolated from Dongting lake wetland. Virol J, 2011. 8: p. 42.
_A/environment/Hunan/S1798/201	H11N2	Deng 2013	inter	No	2012	2012	Other	Other	Other	China	CY146737	CY146738	CY146739	CY146740	CY146741	CY146742	CY146743	CY146744	8	Deng, G., et al., Complex Reassortment of Multiple Subtypes of Avian Influenza Viruses in Domestic Ducks at the Dongting Lake Region of China. Journal of Virology, 2013. 87(17): p. 9452-9462.
_A/environment/Hunan/S4304/201	H3N2	Deng 2013	inter	No	2011	2011	other	Other	Other	China	CY146745	CY146746	CY146747	CY146748	CY146749	CY146750	CY146751	CY146752	8	Deng, G., et al., Complex Reassortment of Multiple Subtypes of Avian Influenza Viruses in Domestic Ducks at the Dongting Lake Region of China. Journal of Virology, 2013. 87(17): p. 9452-9462.
_A/environment/Hunan/S4350/201	H3N8	Deng 2013	inter	No	2011	2011	Other	Other	Other	China	CY146753	CY146754	CY146755	CY146756	CY146757	CY146758	CY146759	CY146760	8	Deng, G., et al., Complex Reassortment of Multiple Subtypes of Avian Influenza Viruses in Domestic Ducks at the Dongting Lake Region of China. Journal of Virology, 2013. 87(17): p. 9452-9462.
_A/environment/Hunan/S4484/201	H12N7	Deng 2013	inter	No	2011	2011	Other	Other	Other	China	CY146761	CY146762	CY146763	CY146764	CY146765	CY146766	CY146767	CY146768	8	Deng, G., et al., Complex Reassortment of Multiple Subtypes of Avian Influenza Viruses in Domestic Ducks at the Dongting Lake Region of China. Journal of Virology, 2013. 87(17): p. 9452-9462.
_A/equine/Italy/1062/1991_H3N8	H3N8	Murcia 2011	intra	No	1991	1991	Equine	Animal	Equine	Europe	CY032380	CY032379	CY032378	CY032373	CY032376	CY032375	CY032374	CY032377	8	Murcia, P.R., J.L. Wood, and E.C. Holmes, Genome-scale evolution and phylodynamics of equine H3N8 influenza A virus. J Virol, 2011. 85(11): p. 5312-22.
_A/equine/Rome/5/1991_H3N8__	H3N8	Murcia 2011	intra	Yes	1991	1991	Equine	Animal	Equine	Europe	CY032372	CY032371	CY032370	CY032365	CY032368	CY032367	CY032366	CY032369	8	Murcia, P.R., J.L. Wood, and E.C. Holmes, Genome-scale evolution and phylodynamics of equine H3N8 influenza A virus. J Virol, 2011. 85(11): p. 5312-22.
_A/Finland/247/1992_H3N2__	H3N2	Westgeest 2012	intra	No	1992	1992	Human	Human	Human	Europe	CY112499	CY112498	CY112497	CY112492	CY112495	CY112494	CY112493	CY112496	8	Westgeest, K.B., et al., Genetic evolution of the neuraminidase of influenza A (H3N2) viruses from 1968 to 2009 and its correspondence to haemagglutinin evolution. J Gen Virol, 2012. 93(Pt 9): p. 1996-2007.
_A/Fort_Monmouth/1/1947_H1N1__	H1N1	Nelson 2008	intra	No	1947	<1990	Human	Human	Human	US	CY009619	CY009618	CY009617	CY009612	CY009615	CY009614	CY009613	CY009616	8	Nelson, M.I., et al., Multiple reassortment events in the evolutionary history of H1N1 influenza A virus since 1918. Plos Pathogens, 2008. 4(2).
_A/Fort_Worth/1950_H1N1__	H1N1	Nelson 2008	intra	No	1950	<1990	Human	Human	Human	US	CY009339.1	CY009338.1	CY009337.1	CY009332.1	CY009335.1	CY009334.1	CY009333.1	CY009336.1	8	Nelson, M.I., et al., Multiple reassortment events in the evolutionary history of H1N1 influenza A virus since 1918. Plos Pathogens, 2008. 4(2).
_A/Fukushima/114/96	H3N2	Lindstrom 1998	inter	No	1996	1996	Human	Human	Human	Japan	AF037414	AF037421	AF037427	AF038266	AF038257	AF038265	AF038272	AF038277	8	Lindstrom, S.E., et al., Phylogenetic analysis of the entire genome of influenza a (H3N2) viruses from Japan: Evidence for genetic reassortment of the six internal genes. Journal of Virology, 1998. 72(10): p. 8021-8031.
_A/Fukushima/140/96	H3N2	Lindstrom 1998	intra	No	1996	1996	Human	Human	Human	Japan	AF037416	AF037422	AF037428	AF038269	AF038258	AF038263	AF038273	AF038278	8	Lindstrom, S.E., et al., Phylogenetic analysis of the entire genome of influenza a (H3N2) viruses from Japan: Evidence for genetic reassortment of the six internal genes. Journal of Virology, 1998. 72(10): p. 8021-8031.
_A/gadwall/Altai/1328/2007_H3N	H3N8	Uchida 2012	inter	No	2007	2007	gadwall	Animal	Aquatic bird	Russia	CY049809	CY049810	CY049811	CY049812	CY049813	CY049814	CY049815	CY049816	8	Uchida, Y., et al., Genetics and infectivity of H5N1 highly pathogenic avian influenza viruses isolated from chickens and wild birds in Japan during 2010-11. Virus Research, 2012. 170(1-2): p. 109-117.
_A/Geneva/3958/1996_H3N2__	H3N2	Westgeest 2012	intra	Yes	1996	1996	Human	Human	Human	Europe	CY114236	CY114235	CY114234	CY114229	CY114232	CY114231	CY114230	CY114233	8	Westgeest, K.B., et al., Genetic evolution of the neuraminidase of influenza A (H3N2) viruses from 1968 to 2009 and its correspondence to haemagglutinin evolution. J Gen Virol, 2012. 93(Pt 9): p. 1996-2007.
_A/Georgia/1/1967_H2N2__	H2N2	Suzuki 2004	inter	No	1967	<1990	Human	Human	Human	US	AY209949	AY210022	AY210003	AY209981	AY210102	AY209928	AY210055	AY210188	8	Suzuki, T., et al., Evolutional analysis of human influenza A virus N2 neuraminidase genes based on the transition of the low-pH stability of sialidase activity. Febs Letters, 2004. 557(1-3): p. 228-232.
_A/Gf/HK/38/2002_H5N1__	H5N1	Duan 2007	inter	Yes	2002	2002	Guina fowl	Animal	Other Avian	China	AY651730	AY651676	AY651622	AY651345	AY651510	AY651457	AY651399	AY651564	8	Duan, L., et al., Characterization of low-pathogenic H5 subtype influenza viruses from Eurasia: implications for the origin of highly pathogenic H5N1 viruses. J Virol, 2007. 81(14): p. 7529-39.
_A/Goose/Guangdong/1/96_H5N1__	H5N1	Neumann 2010	intra	No	1996	1996	Goose	Animal	Aquatic bird	China	AF144300	AF144301	AF144302	AF144305	AF144303	AF144304	AF144306	AF144307	8	Neumann, G., M.A. Green, and C.A. Macken, Evolution of highly pathogenic avian H5N1 influenza viruses and the emergence of dominant variants. Journal of General Virology, 2010. 91: p. 1984-1995.
_A/goose/Guangdong/k0103/2010_	H5N5	Zhou 2013	intra	No	2010	2010	Goose	Animal	Aquatic bird	China	JQ973683	JQ973684	JQ973685	JQ973686	JQ973687	JQ973688	JQ973689	JQ973690	8	Zhao, K., et al., Characterization of three H5N5 and one H5N8 highly pathogenic avian influenza viruses in China. Veterinary Microbiology, 2013. 163(3-4): p. 351-357.
_A/goose/Guangxi/345/2005_H5N1	H5N1	Duan 2007	inter	No	2005	2005	Goose	Animal	Aquatic bird	China	DQ320830	DQ321291	DQ321225	DQ320896	DQ321093	DQ321028	DQ320962	DQ321159	8	Duan, L., et al., Characterization of low-pathogenic H5 subtype influenza viruses from Eurasia: implications for the origin of highly pathogenic H5N1 viruses. J Virol, 2007. 81(14): p. 7529-39.
_A/Goose/Hong_Kong/3014.5/2000	H5N1	Guan 2003	intra	Yes	2000	2000	Goose	Animal	Aquatic bird	China	GU052080	GU052079	GU052078	GU052073	GU052076	GU052075	GU052074	GU052077	8	Guan, Y., et al., Reassortants of H5N1 influenza viruses recently isolated from aquatic poultry in Hong Kong SAR. Avian Diseases, 2003. 47: p. 911-913.
_A/Goose/Hong_Kong/3014.8/2000	H5N1	Guan 2003	intra	Yes	2000	2000	Goose	Animal	Aquatic bird	China	AY059529	AY059519	AY059533	AY059482	AY059498	AY059491	AY059512	AY059505	8	Guan, Y., et al., Reassortants of H5N1 influenza viruses recently isolated from aquatic poultry in Hong Kong SAR. Avian Diseases, 2003. 47: p. 911-913.
_A/goose/Hong_Kong/739.2/2002_	H5N1	Duan 2008	inter	No	2002	2002	Goose	Animal	Aquatic bird	China	GU052464	GU052463	GU052462	GU052457	AY575907	GU052459	GU052458	GU052461	8	Duan, L., et al., The development and genetic diversity of H5N1 influenza virus in China, 1996-2006. Virology, 2008. 380(2): p. 243-54.
_A/goose/Shantou/157/2002_H5N1	H5N1	Neumann 2010	intra	No	2002	2002	Goose	Animal	Aquatic bird	China	CY029116	CY029117	CY029118	CY028941	CY029119	CY029120	CY029121	CY029122	8	Neumann, G., M.A. Green, and C.A. Macken, Evolution of highly pathogenic avian H5N1 influenza viruses and the emergence of dominant variants. Journal of General Virology, 2010. 91: p. 1984-1995.
_A/great_black-backed	H13N2	Wille 2011	inter	No	2008	2008	Gull	Animal	Aquatic bird	US	GU724150	GU724151	GU724152	GU724153	GU724154	GU724155	GU724156	GU724157	8	Wille, M., et al., Reassortment of American and Eurasian genes in an influenza A virus isolated from a great black-backed gull (Larus marinus), a species demonstrated to move between these regions. Archives of Virology, 2011. 156(1): p. 107-115.
_A/green-winged	H6N8	Lebarbenchon 2012	inter	No	2007	2007	Teal	Animal	Aquatic bird	US	CY073715	CY035339	CY035340	CY056348	CY056349	CY042178	CY048686	CY056350	8	Lebarbenchon, C., et al., Reassortant influenza A viruses in wild duck populations: effects on viral shedding and persistence in water. Proceedings of the Royal Society B-Biological Sciences, 2012. 279(1744): p. 3967-3975.
_A/grey_heron/Hong_Kong/728/20	H5N1	Duan 2008	inter	No	2004	2004	Heron	Animal	Aquatic bird	China	DQ320857	DQ321318	DQ321252	DQ320923	DQ321120	DQ321055	DQ320989	DQ321186	8	Duan, L., et al., The development and genetic diversity of H5N1 influenza virus in China, 1996-2006. Virology, 2008. 380(2): p. 243-54.
_A/Guangzhou/333/99_H9N2__	H9N2	Guo 2002	intra	No	1999	1999	Human	Human	Human	China	AY043030	AY043029	AY043028	AY043019	AY043026	AY043024	AY043025	AY043027	8	Guo, Y., et al., Characterization of genome of A/Guangzhou/333/99(H9N2) virus. Zhonghua shi yan he lin chuang bing du xue za zhi = Zhonghua shiyan he linchuang bingduxue zazhi = Chinese journal of experimental and clinical virology, 2002. 16(2): p. 142-5.
_A/guillemot/Sweden/3/00_H6N2_	H6N2	Wallensten 2005	intra	No	2000	2000	Guillemot	Animal	Aquatic bird	Europe	AY703829	AY703830	AY703831	AY703832	AY703833	AY703834	AY703836	AY703835	8	Wallensten, A., et al., Multiple gene segment reassortment between Eurasian and American lineages of influenza A virus (H6N2) in Guillemot (Uria aalge). Archives of Virology, 2005. 150(8): p. 1685-1692.
_A/guinea_fowl/Hong_Kong/SSP99	H6N2	Ozaki 2011	inter	No	2002	2002	Guina fowl	Animal	Other Avian	China	AB586848	AB586849	AB586850	AB586851	AB586852	AB586853	AB586854	AB586855	8	Ozaki, H., et al., Changing patterns of h6 influenza viruses in Hong Kong poultry markets. Influenza research and treatment, 2011. 2011: p. 702092-702092.
_A/Guinea_fowl/Shantou/1677/20	H9N2	Xu 2007	inter	No	2000	2000	Guina fowl	Animal	Other Avian	China	CY023973	CY023974	CY023975	CY023976	CY023977	CY023978	CY023979	CY023980	8	Xu, K.M., et al., The genesis and evolution of H9N2 influenza viruses in poultry from southern china, 2000 to 2005. Journal of Virology, 2007. 81(19): p. 10389-10401.
_A/guinea_fowl/Shantou/2418/20	H6N2	Cheung 2007	inter	No	2004	2004	Guinea fowl	Animal	Other Avian	China	EU050591	EU050498	EU050405	EU049940	EU050219	EU050126	EU050033	EU050312	8	Cheung, C.L., et al., Establishment of influenza A virus (H6N1) in minor poultry species in southern China. J Virol, 2007. 81(19): p. 10402-12.
_A/gull/Alaska/44198-027/2006_	H16N3	Ramey 2010	inter	No	2006	2006	Gull	Animal	Aquatic bird	US	HM059944.1	HM059951.1	HM059966.1	HM059998.1	HM060019.1	HM060028.1	HM060055.1	HM060019.1	8	Ramey, A.M., et al., Intercontinental reassortment and genomic variation of low pathogenic avian influenza viruses isolated from northern pintails (Anas acuta) in Alaska: Examining the evidence through space and time. Virology, 2010. 401(2): p. 179-189.
_A/gull/Alaska/44198-119/2006_	H6N1	Ramey 2010	inter	No	2006	2006	Gull	Animal	Aquatic bird	US	HM059928.1	HM059952.1	HM059981.1	HM060001.1	HM060018.1	HM060023.1	HM060054.1	HM060078.1	8	Ramey, A.M., et al., Intercontinental reassortment and genomic variation of low pathogenic avian influenza viruses isolated from northern pintails (Anas acuta) in Alaska: Examining the evidence through space and time. Virology, 2010. 401(2): p. 179-189.
_A/gull/Alaska/44199-006/2006_	H13N9	Ramey 2010	inter	No	2006	2006	Gull	Animal	Aquatic bird	US	HM059945.1	HM059954.1	HM059977.1	HM059994.1	HM060016.1	HM060034.1	HM060045.1	HM060066.1	8	Ramey, A.M., et al., Intercontinental reassortment and genomic variation of low pathogenic avian influenza viruses isolated from northern pintails (Anas acuta) in Alaska: Examining the evidence through space and time. Virology, 2010. 401(2): p. 179-189.
_A/gull/Alaska/44199-097/2006_	H13N3	Ramey 2010	inter	No	2006	2006	Gull	Animal	Aquatic bird	US	HM059932.1	HM059959.1	HM059975.1	HM059995.1	HM060012.1	HM060029.1	HM060046.1	HM060073.1	8	Ramey, A.M., et al., Intercontinental reassortment and genomic variation of low pathogenic avian influenza viruses isolated from northern pintails (Anas acuta) in Alaska: Examining the evidence through space and time. Virology, 2010. 401(2): p. 179-189.
_A/gull/Alaska/44201-161/2006_	H3N8	Ramey 2010	intra	No	2006	2006	Gull	Animal	Aquatic bird	US	HM059938.1	HM059958.1	HM059974.1	HM060000.1	HM060005.1	HM060032.1	HM060049.1	HM060079.1	8	Ramey, A.M., et al., Intercontinental reassortment and genomic variation of low pathogenic avian influenza viruses isolated from northern pintails (Anas acuta) in Alaska: Examining the evidence through space and time. Virology, 2010. 401(2): p. 179-189.
_A/gull/Moscow/3100/2006_H6N2_	H6N2	Lomakina 2009	inter	No	2006	2006	Gull	Animal	Aquatic bird	Russia	EU152234	EU152235	EU152236	EU152237	EU152238	EU152239	EU152240	EU152241	8	Lomakina, N.F., et al., The study of the nonpathogenic influenza virus A/gull/Moscow/3100/2006 (H6N2) isolated in Moscow. Molekuliarnaia genetika, mikrobiologiia i virusologiia, 2009(1): p. 32-9.
_A/Hickox/1940_H1N1__	H1N1	Nelson 2008	intra	No	1940	<1990	Human	Human	Human	US	CY013278	CY013277	CY013276	CY013271	M63749	CY013273	CY013272	CY013275	8	Nelson, M.I., et al., Multiple reassortment events in the evolutionary history of H1N1 influenza A virus since 1918. Plos Pathogens, 2008. 4(2).
_A/Hong_Kong/1/1968_H3N2__	H3N2	Suzuki 2004	intra	No	1968	<1990	Human	Human	Human	China	CY044268	CY044267	CY044266	CY044261	CY044264	CY044263	CY044262	CY044265	8	Suzuki, T., et al., Evolutional analysis of human influenza A virus N2 neuraminidase genes based on the transition of the low-pH stability of sialidase activity. Febs Letters, 2004. 557(1-3): p. 228-232.
_A/Hong_Kong/1/1989_H3N2__	H3N2	Westgeest 2012	intra	No	1989	<1990	Human	Human	Human	China	CY112435	CY112434	CY112433	CY112428	CY112431	CY112430	CY112429	CY112432	8	Westgeest, K.B., et al., Genetic evolution of the neuraminidase of influenza A (H3N2) viruses from 1968 to 2009 and its correspondence to haemagglutinin evolution. J Gen Virol, 2012. 93(Pt 9): p. 1996-2007.
_A/Hong_Kong/1/1997_H3N2__	H3N2	Westgeest 2012	intra	Yes	1997	1997	Human	Human	Human	China	CY112844	CY112843	CY112842	CY112837	CY112840	CY112839	CY112838	CY112841	8	Westgeest, K.B., et al., Genetic evolution of the neuraminidase of influenza A (H3N2) viruses from 1968 to 2009 and its correspondence to haemagglutinin evolution. J Gen Virol, 2012. 93(Pt 9): p. 1996-2007.
_A/Hong_Kong/1073/99_H9N2__	H9N2	Lin 2001	inter	Yes	1999	1999	Human	Human	Human	China	AF258835	AF258816	AF257191	AJ404626	AF255742	AJ404629	AF255363	AF256176	8	Lin, Y.P., et al., Recent examples of human infection by animal and avian influenza A viruses in Hong Kong, in Options for the Control of Influenza Iv, A.D.M. Osterhaus, N. Cox, and A.W. Hampson, Editors. 2001. p. 179-185.
_A/Hong_Kong/1074/99_H9N2__	H9N2	Lin 2001	inter	Yes	1999	1999	Human	Human	Human	China	AJ404631	AJ404635	AJ404636	AJ404627	AF255743	AJ404628	AF255364	AF256177	8	Lin, Y.P., et al., Recent examples of human infection by animal and avian influenza A viruses in Hong Kong, in Options for the Control of Influenza Iv, A.D.M. Osterhaus, N. Cox, and A.W. Hampson, Editors. 2001. p. 179-185.
_A/Hong_Kong/156/97_H5N1__	H5N1	Zhao 2008	intra	No	1997	1997	Human	Human	Human	China	AF036363	AF036362	AF036361	AF036356	AF036359	AF046089	AF036358	AF036360	8	Zhao, Z.-M., et al., Genotypic diversity of H5N1 highly pathogenic avian influenza viruses. Journal of General Virology, 2008. 89: p. 2182-2193.
_A/Hong_Kong/280/1997_H3N2__	H3N2	Westgeest 2012	intra	Yes	1997	1997	Human	Human	Human	China	CY112852	CY112851	CY112850	CY112845	CY112848	CY112847	CY112846	CY112849	8	Westgeest, K.B., et al., Genetic evolution of the neuraminidase of influenza A (H3N2) viruses from 1968 to 2009 and its correspondence to haemagglutinin evolution. J Gen Virol, 2012. 93(Pt 9): p. 1996-2007.
_A/Hong_Kong/42/1996_H3N2__	H3N2	Westgeest 2012	intra	Yes	1996	1996	Human	Human	Human	China	CY114252	CY114251	CY114250	CY114245	CY114248	CY114247	CY114246	CY114249	8	Westgeest, K.B., et al., Genetic evolution of the neuraminidase of influenza A (H3N2) viruses from 1968 to 2009 and its correspondence to haemagglutinin evolution. J Gen Virol, 2012. 93(Pt 9): p. 1996-2007.
_A/Hong_Kong/481/97_H5N1__	H5N1	Hiromoto 2000	intra	No	1997	1997	Human	Human	Human	China	AF115290	AF115292	AF257193	AF046096	AF115284	AF084271	AF115286	AF256178	8	Hiromoto, Y., et al., Evolutionary characterization of the six internal genes of H5N1 human influenza A virus. Journal of General Virology, 2000. 81: p. 1293-1303.
_A/Hong_Kong/483/1997_H5N1__	H5N1	Hiromoto 2000	intra	No	1997	1997	Human	Human	Human	China	AF258839	AF258820	AF084269	AF046097	AF084277	AF084273	AF084283	AF084286	8	Hiromoto, Y., et al., Evolutionary characterization of the six internal genes of H5N1 human influenza A virus. Journal of General Virology, 2000. 81: p. 1293-1303.
_A/Hong_Kong/485/1997_H5N1__	H5N1	Hiromoto 2000	intra	No	1997	1997	Human	Human	Human	China	AF084263	AF084266	AF084270	GU052142	GU052145	GU052144	AF084284	AF084287	8	Hiromoto, Y., et al., Evolutionary characterization of the six internal genes of H5N1 human influenza A virus. Journal of General Virology, 2000. 81: p. 1293-1303.
_A/Hong_Kong/486/97_H5N1__	H5N1	Hiromoto 2000	intra	No	1997	1997	Human	Human	Human	China	AF258840	AF258821	AF257196	AF084281	AF115285	AF084275	AF255368	AF115289	8	Hiromoto, Y., et al., Evolutionary characterization of the six internal genes of H5N1 human influenza A virus. Journal of General Virology, 2000. 81: p. 1293-1303.
_A/Japan/305/1957_H2N2__	H2N2	Lindstrom 2004	inter	No	1957	<1990	Human	Human	Human	Japan	DQ508838	DQ508839	DQ508840	DQ508841	DQ508842	DQ508843	DQ508844	DQ508845	8	Lindstrom, S.E., N.J. Cox, and A. Klimov, Genetic analysis of human H2N2 and early H3N2 influenza viruses, 1957-1972: evidence for genetic divergence and multiple reassortment events. Virology, 2004. 328(1): p. 101-119.
_A/Korean native chicken/Korea/K040110/2010_	H9N2	Lee 2011	intra	No	2010	2010	Chicken	Animal	Poultry	Asia	JF917100	JF917101	JF917102	JF917103	JF917104	JF917105	JF917106	JF917107	8	Lee, Y.N., et al., Isolation and characterization of a novel H9N2 influenza virus in Korean native chicken farm. Avian Dis, 2011. 55(4): p. 724-7.
_A/long-tailed	H14N6	Fries 2013	intra	No	2010	2010		Animal	Aquatic bird	US	KC110594	KC110595	KC110596	JN696314	KC110597	KC110598	KC110599	KC110600	8	Fries, A.C., et al., Evidence for the Circulation and Inter-Hemispheric Movement of the H14 Subtype Influenza A Virus. Plos One, 2013. 8(3).
_A/Lyon/1781/1996_H3N2__	H3N2	Westgeest 2012	intra	Yes	1996	1996	Human	Human	Human	Europe	CY114284	CY114283	CY114282	CY114277	CY114280	CY114279	CY114278	CY114281	8	Westgeest, K.B., et al., Genetic evolution of the neuraminidase of influenza A (H3N2) viruses from 1968 to 2009 and its correspondence to haemagglutinin evolution. J Gen Virol, 2012. 93(Pt 9): p. 1996-2007.
_A/Lyon/22686/1993_H3N2__	H3N2	Westgeest 2012	intra	Yes	1993	1993	Human	Human	Human	Europe	CY112563	CY112562	CY112561	CY112556	CY112559	CY112558	CY112557	CY112560	8	Westgeest, K.B., et al., Genetic evolution of the neuraminidase of influenza A (H3N2) viruses from 1968 to 2009 and its correspondence to haemagglutinin evolution. J Gen Virol, 2012. 93(Pt 9): p. 1996-2007.
_A/Lyon/672/1993_H3N2__	H3N2	Westgeest 2012	intra	Yes	1993	1993	Human	Human	Human	Europe	CY113988	CY113987	CY113986	CY113981	CY113984	CY113983	CY113982	CY113985	8	Westgeest, K.B., et al., Genetic evolution of the neuraminidase of influenza A (H3N2) viruses from 1968 to 2009 and its correspondence to haemagglutinin evolution. J Gen Virol, 2012. 93(Pt 9): p. 1996-2007.
_A/Madrid/G102/1993_H3N2__	H3N2	Westgeest 2012	intra	Yes	1993	1993	Human	Human	Human	Europe	CY112572	CY112571	CY112570	CY112564	CY112568	CY112567	CY112566	CY112569	8	Westgeest, K.B., et al., Genetic evolution of the neuraminidase of influenza A (H3N2) viruses from 1968 to 2009 and its correspondence to haemagglutinin evolution. J Gen Virol, 2012. 93(Pt 9): p. 1996-2007.
_A/Malaysia/1954_H1N1__	H1N1	Nelson 2008	intra	Yes	1954	<1990	Human	Human	Human	Asia	CY009347	CY009346	CY009345	CY009340	CY009343	CY009342	CY009341	CY009344	8	Nelson, M.I., et al., Multiple reassortment events in the evolutionary history of H1N1 influenza A virus since 1918. Plos Pathogens, 2008. 4(2).
_A/mallard/Alberta/11/1991_H9N	H9N2	Hatchette 2004	inter	No	1991	1991	Mallard	Animal	Aquatic bird	US	AY633299	AY633298	AY633297	AY633292	AY633295	AY633294	AY633293	AY633296	8	Hatchette, T.F., et al., Influenza A viruses in feral Canadian ducks: extensive reassortment in nature. Journal of General Virology, 2004. 85: p. 2327-2337.
_A/mallard/Alberta/111/99_H4N6	H4N6	Hatchette 2004	inter	No	1999	1999	Mallard	Animal	Aquatic bird	US	AY633131	AY633130	AY633129	AY633124	AY633127	AY633126	AY633125	AY633128	8	Hatchette, T.F., et al., Influenza A viruses in feral Canadian ducks: extensive reassortment in nature. Journal of General Virology, 2004. 85: p. 2327-2337.
_A/mallard/Alberta/117/1997_H3	H3N8	Hatchette 2004	inter	No	1997	1997	Mallard	Animal	Aquatic bird	US	AY633139	AY633138	AY633137	AY633132	AY633135	AY633134	AY633133	AY633136	8	Hatchette, T.F., et al., Influenza A viruses in feral Canadian ducks: extensive reassortment in nature. Journal of General Virology, 2004. 85: p. 2327-2337.
_A/mallard/Alberta/119/00_H4N6	H4N6	Hatchette 2004	inter	No	2000	2000	Mallard	Animal	Aquatic bird	US	AY633147	AY633146	AY633145	AY633141	AY633143	AY633140	AY633142	AY633144	8	Hatchette, T.F., et al., Influenza A viruses in feral Canadian ducks: extensive reassortment in nature. Journal of General Virology, 2004. 85: p. 2327-2337.
_A/mallard/Alberta/127/2000_mi	H5N1	Hatchette 2004	inter	No	2000	2000	Mallard	Animal	Aquatic bird	US	CY101305	CY101304	CY101302	CY101295	CY101299	CY101298	CY101296	CY101301	8	Hatchette, T.F., et al., Influenza A viruses in feral Canadian ducks: extensive reassortment in nature. Journal of General Virology, 2004. 85: p. 2327-2337.
_A/mallard/Alberta/136/00_H4N6	H4N6	Hatchette 2004	inter	No	2000	2000	Mallard	Animal	Aquatic bird	US	AY633163	AY633162	AY633160	AY633156	AY633159	AY633158	AY633157	AY633161	8	Hatchette, T.F., et al., Influenza A viruses in feral Canadian ducks: extensive reassortment in nature. Journal of General Virology, 2004. 85: p. 2327-2337.
_A/mallard/Alberta/17/1991_H9N	H9N2	Hatchette 2004	inter	Yes	1991	1991	Duck	Animal	Aquatic bird	US	AY633171	AY633170	AY633169	AY633164	AY633167	AY633166	AY633165	AY633168	8	Hatchette, T.F., et al., Influenza A viruses in feral Canadian ducks: extensive reassortment in nature. Journal of General Virology, 2004. 85: p. 2327-2337.
_A/mallard/Alberta/199/1999_H3	H2N5	Hatchette 2004	inter	No	1999	1999	Mallard	Animal	Aquatic bird	US	AY633179	AY633178	AY633177	AY633172	AY633175	AY633174	AY633173	AY633176	8	Hatchette, T.F., et al., Influenza A viruses in feral Canadian ducks: extensive reassortment in nature. Journal of General Virology, 2004. 85: p. 2327-2337.
_A/mallard/Alberta/202/1996_H2	H2N5	Hatchette 2004	inter	No	1996	1996	Mallard	Animal	Aquatic bird	US	AY633187	AY633186	AY633185	AY633180	AY633183	AY633182	AY633181	AY633184	8	Hatchette, T.F., et al., Influenza A viruses in feral Canadian ducks: extensive reassortment in nature. Journal of General Virology, 2004. 85: p. 2327-2337.
_A/mallard/Alberta/203/92_H6N5	H6N5	Hatchette 2004	inter	No	1992	1992	Mallard	Animal	Aquatic bird	US	AY633195	AY633194	AY633193	AY633188	AY633191	AY633190	AY633189	AY633192	8	Hatchette, T.F., et al., Influenza A viruses in feral Canadian ducks: extensive reassortment in nature. Journal of General Virology, 2004. 85: p. 2327-2337.
_A/mallard/Alberta/205/1998_H2	H2N1	Hatchette 2004	inter	No	1998	1998	Mallard	Animal	Aquatic bird	US	AY633203	AY633202	AY633201	AY633196	AY633199	AY633198	AY633197	AY633200	8	Hatchette, T.F., et al., Influenza A viruses in feral Canadian ducks: extensive reassortment in nature. Journal of General Virology, 2004. 85: p. 2327-2337.
_A/mallard/Alberta/211/1998_H1	H1N1	Hatchette 2004	inter	No	1998	1998	Mallard	Animal	Aquatic bird	US	AY633219	AY633218	AY633217	AY633212	AY633215	AY633214	AY633213	AY633216	8	Hatchette, T.F., et al., Influenza A viruses in feral Canadian ducks: extensive reassortment in nature. Journal of General Virology, 2004. 85: p. 2327-2337.
_A/mallard/Alberta/242/1998_H3	H3N8	Hatchette 2004	inter	No	1998	1998	Mallard	Animal	Aquatic bird	US	AY633251	AY633250	AY633249	AY633244	AY633247	AY633246	AY633245	AY633248	8	Hatchette, T.F., et al., Influenza A viruses in feral Canadian ducks: extensive reassortment in nature. Journal of General Virology, 2004. 85: p. 2327-2337.
_A/mallard/Alberta/279/98_H3N8	H3N8	Hatchette 2004	inter	No	1998	1998	Mallard	Animal	Aquatic bird	US	AY633259	AY633258	AY633257	AY633252	AY633255	AY633254	AY633253	AY633256	8	Hatchette, T.F., et al., Influenza A viruses in feral Canadian ducks: extensive reassortment in nature. Journal of General Virology, 2004. 85: p. 2327-2337.
_A/mallard/Alberta/295/98_H4N6	H4N6	Hatchette 2004	inter	No	1998	1998	Mallard	Animal	Aquatic bird	US	AY633267	AY633266	AY633265	AY633260	AY633263	AY633262	AY633261	AY633264	8	Hatchette, T.F., et al., Influenza A viruses in feral Canadian ducks: extensive reassortment in nature. Journal of General Virology, 2004. 85: p. 2327-2337.
_A/mallard/Alberta/30/98__H4N6	H4N6	Hatchette 2004	inter	No	1998	1998	Mallard	Animal	Aquatic bird	US	AY633275	AY633274	AY633273	AY633268	AY633271	AY633270	AY633269	AY633272	8	Hatchette, T.F., et al., Influenza A viruses in feral Canadian ducks: extensive reassortment in nature. Journal of General Virology, 2004. 85: p. 2327-2337.
_A/mallard/Alberta/47/98_H4N1_	H4N1	Hatchette 2004	inter	No	1998	1998	Mallard	Animal	Aquatic bird	US	AY633291	AY633290	AY633289	AY633284	AY633287	AY633286	AY633285	AY633288	8	Hatchette, T.F., et al., Influenza A viruses in feral Canadian ducks: extensive reassortment in nature. Journal of General Virology, 2004. 85: p. 2327-2337.
_A/mallard/Denmark/64650/03_H5	H5N7	Bragstad 2006	inter	No	2003	2003	Mallard	Animal	Aquatic bird	Europe	DQ251441	DQ251442	DQ251443	AY531029	DQ251444	AY531030	DQ251445	DQ251446	8	Bragstad, K., et al., An emerging avian influenza A virus H5N7 is a genetic reassortant of highly pathogenic genes. Vaccine, 2006. 24(44-46): p. 6736-6741.
_A/mallard/France/061054/2006_	H5N3	Briand 2009	inter	No	2006	2006	Duck	Animal	Aquatic bird	Europe	CY046139	CY046140	CY046141	CY046142	CY046143	CY046144	CY046145	CY046146	8	Briand, F.X., et al., Phylogeny and genotyping of recent avian low-pathogenic H5 subtype influenza viruses from French ducks. Journal of General Virology, 2010. 91: p. 960-970.
_A/mallard/France/06964/2006_H	H5N3	Briand 2009	inter	No	2006	2006	Mallard	Animal	Aquatic bird	Europe	CY046155	CY046156	CY046157	CY046158	CY046159	CY046160	CY046161	CY046162	8	Briand, F.X., et al., Phylogeny and genotyping of recent avian low-pathogenic H5 subtype influenza viruses from French ducks. Journal of General Virology, 2010. 91: p. 960-970.
_A/mallard/Hungary/19616/2007_	H3N8	Szeleczky 2010	inter	No	2007	2007	Mallard	Animal	Aquatic bird	Europe	GQ240818	GQ240819	GQ240820	GQ240821	GQ240822	GQ240823	GQ240824	GQ240825	8	Szeleczky, Z., et al., Characterization of two low pathogenic avian influenza viruses isolated in Hungary in 2007. Veterinary Microbiology, 2010. 145(1-2): p. 142-147.
_A/mallard/Italy/250/02_H7N1__	H7N1	Campitelli 2008	inter	No	2002	2002	Mallard	Animal	Aquatic bird	Europe	EU158170	EU158164	EU158155	EU158105	EU158136	EU158122	EU158120	EU158145	8	Campitelli, L., et al., Molecular analysis of avian H7 influenza viruses circulating in Eurasia in 1999-2005: detection of multiple reassortant virus genotypes. Journal of General Virology, 2008. 89: p. 48-59.
_A/mallard/Italy/299/05_H7N7__	H7N7	Campitelli 2008	inter	No	2005	2005	Mallard	Animal	Aquatic bird	Europe	EU158175	EU158165	EU158156	EU158104	EU158137	EU158127	EU158117	EU158146	8	Campitelli, L., et al., Molecular analysis of avian H7 influenza viruses circulating in Eurasia in 1999-2005: detection of multiple reassortant virus genotypes. Journal of General Virology, 2008. 89: p. 48-59.
_A/mallard/Italy/33/01_H7N3__	H7N3	Campitelli 2008	inter	No	2001	2001	Mallard	Animal	Aquatic bird	Europe	AY586440	AY586437	AY586432	AY586411	AY586423	AY586415	AY586430	AY586442	8	Campitelli, L., et al., Molecular analysis of avian H7 influenza viruses circulating in Eurasia in 1999-2005: detection of multiple reassortant virus genotypes. Journal of General Virology, 2008. 89: p. 48-59.
_A/mallard/Italy/3401/2005_H5N	H5N1	Zhao 2008	intra	No	2005	2005	Mallard	Animal	Aquatic bird	Europe	CY021404	CY021403	CY021402	CY021397	CY021400	CY021399	CY021398	CY021401	8	Zhao, Z.-M., et al., Genotypic diversity of H5N1 highly pathogenic avian influenza viruses. Journal of General Virology, 2008. 89: p. 2182-2193.
_A/mallard/Italy/37/2002_H5N3_	H5N3	Briand 2009	inter	No	2002	2002	Mallard	Animal	Aquatic bird	Europe	EF597484	EF597449	EF597414	EF597269	EF597344	EF597322	EF597288	EF597379	8	Briand, F.X., et al., Phylogeny and genotyping of recent avian low-pathogenic H5 subtype influenza viruses from French ducks. Journal of General Virology, 2010. 91: p. 960-970.
_A/mallard/Korea/822/2010_H7N7	H7N7	Kim 2012	inter	No	2010	2010	Duck	Animal	Aquatic bird	Asia	JN244121	JN244205	JN244176	JN244230	JN244155	JN244218	JN244125	JN244251	8	Kim, H.R., et al., Low pathogenic H7 subtype avian influenza viruses isolated from domestic ducks in South Korea and the close association with isolates of wild birds. J Gen Virol, 2012. 93(Pt 6): p. 1278-87.
_A/mallard/Korea/SH38-45/2010_	H13N2	Kang 2012	intra	No	2010	2010	Duck	Animal	Aquatic bird	Asia	JX030405	JX030404	JX030403	JX030406	JX030409	JX030408	JX030407	JX030402	8	Kang, H., et al., Isolation of a reassortant H13N2 virus from a mallard fecal sample in South Korea. Virology Journal, 2012. 9(133): p. (23 July 2012)-(23 July 2012).
_A/mallard/Minnesota/Sg-00169/	H3N8	Lebarbenchon 2012	inter	No	2007	2007	Duck	Animal	Aquatic bird	US	CY035282	CY035283	CY035284	CY035285	CY056343	CY042134	CY048664	CY056344	8	Lebarbenchon, C., et al., Reassortant influenza A viruses in wild duck populations: effects on viral shedding and persistence in water. Proceedings of the Royal Society B-Biological Sciences, 2012. 279(1744): p. 3967-3975.
_A/mallard/Minnesota/Sg-00170/	H6N1	Lebarbenchon 2012	inter	No	2007	2007	Duck	Animal	Aquatic bird	US	CY056345	CY035286	CY035287	CY035288	CY056346	CY042135	CY048665	CY056347	8	Lebarbenchon, C., et al., Reassortant influenza A viruses in wild duck populations: effects on viral shedding and persistence in water. Proceedings of the Royal Society B-Biological Sciences, 2012. 279(1744): p. 3967-3975.
_A/mallard/Minnesota/Sg-00219/	H4N8	Lebarbenchon 2012	inter	No	2007	2007	Duck	Animal	Aquatic bird	US	CY035396	CY035397	CY035398	CY035399	CY056351	CY042211	CY073716	CY056352	8	Lebarbenchon, C., et al., Reassortant influenza A viruses in wild duck populations: effects on viral shedding and persistence in water. Proceedings of the Royal Society B-Biological Sciences, 2012. 279(1744): p. 3967-3975.
_A/mallard/Netherlands/12/2000	H7N3	Briand 2009	inter	No	2000	2000	Mallard	Animal	Aquatic bird	Europe	CY005851	CY005850	CY005849	CY014718	CY005847	CY005846	CY005845	CY005848	8	Briand, F.X., et al., Phylogeny and genotyping of recent avian low-pathogenic H5 subtype influenza viruses from French ducks. Journal of General Virology, 2010. 91: p. 960-970.
_A/mallard/Quebec/02916-1/2009	H16N3	Hall 2013	inter	No	2009	2009	Duck	Animal	Aquatic bird	US	CY125613	CY125612	CY125611	CY125606	CY125609	CY125608	CY125607	CY125610	8	Hall, J.S., et al., Evolution of a reassortant North American gull influenza virus lineage: drift, shift and stability. Virology Journal, 2013. 10.
_A/mallard/Sanjiang/390/2007_H	H1N1	Cheng cheng 2010	inter	No	2007	2007	Mallard	Animal	Aquatic bird	China	CY077073	CY077074	CY077075	CY077076	CY077077	CY077078	CY077079	CY077080	8	Cheng, C., et al., Phylogenetic variation in avian influenza virus subtype H1N1 isolated from wild mallard. Journal of Northeast Forestry University, 2011. 39(1): p. 102-107.
_A/mallard_duck/ALB/98/1985_H6	H6N2	Hatchette 2004	inter	No	1985	1985	Mallard	Animal	Aquatic bird	US	AY633315	AY633314	AY633313	AY633308	AY633311	AY633310	AY633309	AY633312	8	Hatchette, T.F., et al., Influenza A viruses in feral Canadian ducks: extensive reassortment in nature. Journal of General Virology, 2004. 85: p. 2327-2337.
_A/mallard_duck/Alberta/321/19	H9N2	Hatchette 2004	inter	No	1988	<1990	Mallard	Animal	Aquatic bird	US	AY633283	AY633282	AY633281	AY633276	AY633279	AY633278	AY633277	AY633280	8	Hatchette, T.F., et al., Influenza A viruses in feral Canadian ducks: extensive reassortment in nature. Journal of General Virology, 2004. 85: p. 2327-2337.
_A/mallard_duck/Alberta/743/19	H9N1	Hatchette 2004	inter	No	1983	<1990	Mallard	Animal	Aquatic bird	US	AY633123	AY633122	AY633121	AY633116	AY633119	AY633118	AY633117	AY633120	8	Hatchette, T.F., et al., Influenza A viruses in feral Canadian ducks: extensive reassortment in nature. Journal of General Virology, 2004. 85: p. 2327-2337.
_A/mallard_duck/Minnesota/Sg-0	H6N2	Lebarbenchon 2012	inter	No	2007	2007	Duck	Animal	Aquatic bird	US	CY032860	CY032861	CY034672	CY034673	CY076888	CY042075	CY056341	CY056342	8	Lebarbenchon, C., et al., Reassortant influenza A viruses in wild duck populations: effects on viral shedding and persistence in water. Proceedings of the Royal Society B-Biological Sciences, 2012. 279(1744): p. 3967-3975.
_A/mandarin_duck/Korea/468/201	H7N3	Kim 2012	inter	No	2011	2011	Duck	Animal	Aquatic bird	Asia	JN244117	JN244188	JN244177	JN244235	JN244156	JN244220	JN244131	JN244263	8	Kim, H.R., et al., Low pathogenic H7 subtype avian influenza viruses isolated from domestic ducks in South Korea and the close association with isolates of wild birds. J Gen Virol, 2012. 93(Pt 6): p. 1278-87.
_A/Memphis/1/1971_H3N2__	H3N2	Suzuki 2004	inter	No	1971	<1990	Human	Human	Human	US	CY002503	CY002502	CY002501	CY002496	CY002499	CY002498	CY002497	CY002500	8	Suzuki, T., et al., Evolutional analysis of human influenza A virus N2 neuraminidase genes based on the transition of the low-pH stability of sialidase activity. Febs Letters, 2004. 557(1-3): p. 228-232.
_A/Memphis/1/1984_H1N1__	H1N1	Nelson 2008	intra	Yes	1984	<1990	Human	Human	Human	US	CY021732	CY021731	CY021730	CY021725	CY021728	CY021727	CY021726	CY021729	8	Nelson, M.I., et al., Multiple reassortment events in the evolutionary history of H1N1 influenza A virus since 1918. Plos Pathogens, 2008. 4(2).
_A/Memphis/102/1972_H3N2__	H3N2	Nelson 2008	intra	Yes	1972	<1990	Human	Human	Human	US	CY002103	CY002102	CY002101	CY002096	CY002099	CY002098	CY002097	CY002100	8	Nelson, M.I., et al., Multiple reassortment events in the evolutionary history of H1N1 influenza A virus since 1918. Plos Pathogens, 2008. 4(2).
_A/Memphis/12/1986_H1N1__	H1N1	Nelson 2008	intra	Yes	1986	<1990	Human	Human	Human	US	CY019108	CY019107	CY019106	CY019101	CY019104	CY019103	CY019102	CY019105	8	Nelson, M.I., et al., Multiple reassortment events in the evolutionary history of H1N1 influenza A virus since 1918. Plos Pathogens, 2008. 4(2).
_A/Memphis/3/1987_H1N1__	H1N1	Nelson 2008	intra	Yes	1987	<1990	Human	Human	Human	US	CY019778	CY019777	CY019776	CY019771	CY019774	CY019773	CY019772	CY019775	8	Nelson, M.I., et al., Multiple reassortment events in the evolutionary history of H1N1 influenza A virus since 1918. Plos Pathogens, 2008. 4(2).
_A/Memphis/39/1983_H1N1__	H1N1	Nelson 2008	intra	Yes	1983	<1990	Human	Human	Human	US	CY020244	CY020243	CY020242	CY020237	CY020240	CY020239	CY020238	CY020241	8	Nelson, M.I., et al., Multiple reassortment events in the evolutionary history of H1N1 influenza A virus since 1918. Plos Pathogens, 2008. 4(2).
_A/murre/Alaska/44085-040/2006	H10N3	Ramey 2010	inter	No	2006	2006	Murre	Animal	Aquatic bird	US	HM059943.1	HM059948.1	HM059970.1	HM059989.1	HM060014.1	HM060030.1	HM060050.1	HM060074.1	8	Ramey, A.M., et al., Intercontinental reassortment and genomic variation of low pathogenic avian influenza viruses isolated from northern pintails (Anas acuta) in Alaska: Examining the evidence through space and time. Virology, 2010. 401(2): p. 179-189.
_A/murre/Alaska/44085-090/2006	H11N9	Ramey 2010	inter	No	2006	2006	Murre	Animal	Aquatic bird	US	HM059935.1	HM059947.1	HM059980.1	HM059991.1	HM060010.1	HM060038.1	HM060042.1	HM060069.1	8	Ramey, A.M., et al., Intercontinental reassortment and genomic variation of low pathogenic avian influenza viruses isolated from northern pintails (Anas acuta) in Alaska: Examining the evidence through space and time. Virology, 2010. 401(2): p. 179-189.
_A/murre/Alaska/44085-108/2006	H1N9	Ramey 2010	inter	No	2006	2006	Murre	Animal	Aquatic bird	US	HM059937.1	HM059956.1	HM059978.1	HM059985.1	HM060008.1	HM060041.1	HM060056.1	HM060063.1	8	Ramey, A.M., et al., Intercontinental reassortment and genomic variation of low pathogenic avian influenza viruses isolated from northern pintails (Anas acuta) in Alaska: Examining the evidence through space and time. Virology, 2010. 401(2): p. 179-189.
_A/murre/Alaska/44085-155/2006	H9N2	Ramey 2010	inter	No	2006	2006	Murre	Animal	Aquatic bird	US	HM059942.1	HM059963.1	HM059976.1	HM060002.1	HM060021.1	HM060026.1	HM060044.1	HM060077.1	8	Ramey, A.M., et al., Intercontinental reassortment and genomic variation of low pathogenic avian influenza viruses isolated from northern pintails (Anas acuta) in Alaska: Examining the evidence through space and time. Virology, 2010. 401(2): p. 179-189.
_A/murre/Alaska/44088-059/2006	H11N9	Ramey 2010	inter	No	2006	2006	Murre	Animal	Aquatic bird	US	HM059940.1	HM059961.1	HM059984.1	HM059993.1	HM060009.1	HM060040.1	HM060052.1	HM060062.1	8	Ramey, A.M., et al., Intercontinental reassortment and genomic variation of low pathogenic avian influenza viruses isolated from northern pintails (Anas acuta) in Alaska: Examining the evidence through space and time. Virology, 2010. 401(2): p. 179-189.
_A/murre/Alaska/44089-066/2006	H10N2	Ramey 2010	inter	No	2006	2006	Murre	Animal	Aquatic bird	US	HM059933.1	HM059964.1	HM059973.1	HM059986.1	HM060006.1	HM060025.1	HM060060.1	HM060067.1	8	Ramey, A.M., et al., Intercontinental reassortment and genomic variation of low pathogenic avian influenza viruses isolated from northern pintails (Anas acuta) in Alaska: Examining the evidence through space and time. Virology, 2010. 401(2): p. 179-189.
_A/murre/Alaska/44145-199/2006	H2N6	Ramey 2010	inter	No	2006	2006	Murre	Animal	Aquatic bird	US	HM059929.1	HM059965.1	HM059979.1	HM059999.1	HM060022.1	HM060031.1	HM060058.1	HM060061.1	8	Ramey, A.M., et al., Intercontinental reassortment and genomic variation of low pathogenic avian influenza viruses isolated from northern pintails (Anas acuta) in Alaska: Examining the evidence through space and time. Virology, 2010. 401(2): p. 179-189.
_A/Muscovy_duck/France/070090b	H6N6	Briand 2009	inter	No	2008	2008	Duck	Animal	Aquatic bird	Europe	HM050396	HM050397	HM050398	HM050392	HM050393	GU595163	HM050394	HM050395	8	Briand, F.X., et al., Phylogeny and genotyping of recent avian low-pathogenic H5 subtype influenza viruses from French ducks. Journal of General Virology, 2010. 91: p. 960-970.
_A/Muscovy_duck/Fujian/FZ01/20	H6N6	Briand 2009	inter	No	2008	2008	Duck	Animal	Aquatic bird	China	HM050396	HM050397	HM050398	HM050392	HM050393	GU595163	HM050394	HM050395	8	Briand, F.X., et al., Phylogeny and genotyping of recent avian low-pathogenic H5 subtype influenza viruses from French ducks. Journal of General Virology, 2010. 91: p. 960-970.
_A/mute_swan/Hungary/5973/2007	H7N7	Szeleczky 2010	inter	No	2007	2007	Swan	Animal	Aquatic bird	Europe	GQ240810	GQ240811	GQ240812	GQ240813	GQ240814	GQ240815	GQ240816	GQ240817	8	Szeleczky, Z., et al., Characterization of two low pathogenic avian influenza viruses isolated in Hungary in 2007. Veterinary Microbiology, 2010. 145(1-2): p. 142-147.
_A/Netherlands/312/2003_H3N2__	H3N2	Westgeest 2012	intra	No	2003	2003	Human	Human	Human	Europe	CY114372	CY114371	CY114370	CY114365	CY114368	CY114367	CY114366	CY114369	8	Westgeest, K.B., et al., Genetic evolution of the neuraminidase of influenza A (H3N2) viruses from 1968 to 2009 and its correspondence to haemagglutinin evolution. J Gen Virol, 2012. 93(Pt 9): p. 1996-2007.
_A/New_Jersey/11/1976_H1N1__	H1N1	Shu 1996	inter	No	1976	<1990	Human	Human	Human	US	CY044372	CY044371	CY044370	CY044365	CY044368	CY044367	CY044366	CY044369	8	Shu, L.P., et al., Genetic reassortment in pandemic and interpandemic influenza viruses. A study of 122 viruses infecting humans. Eur J Epidemiol, 1996. 12(1): p. 63-70.
_A/New_York/11/2003_H3N2__	H3N2	Holmes 2005	intra	No	2003	2003	Human	Human	Human	US	CY000519	CY000518	CY000517	CY000513	CY000520	CY000515	CY000514	CY000516	8	Holmes, E.C., et al., Whole-genome analysis of human influenza A virus reveals multiple persistent lineages and reassortment among recent H3N2 viruses. PLoS Biol, 2005. 3(9): p. e300.
_A/New_York/137/1999_H3N2__	H3N2	Holmes 2005	intra	No	1999	1999	Human	Human	Human	US	CY001127	CY001126	CY001125	CY001120	CY001123	CY001122	CY001121	CY001124	8	Holmes, E.C., et al., Whole-genome analysis of human influenza A virus reveals multiple persistent lineages and reassortment among recent H3N2 viruses. PLoS Biol, 2005. 3(9): p. e300.
_A/New_York/138/1999_H3N2__	H3N2	Holmes 2005	intra	Yes	1999	1999	Human	Human	Human	US	CY000996	CY000995	CY000994	CY000989	CY000992	CY000991	CY000990	CY000993	8	Holmes, E.C., et al., Whole-genome analysis of human influenza A virus reveals multiple persistent lineages and reassortment among recent H3N2 viruses. PLoS Biol, 2005. 3(9): p. e300.
_A/New_York/177/1999_H3N2__	H3N2	Holmes 2005	intra	No	1999	1999	Human	Human	Human	US	CY000996	CY000995	CY000994	CY000989	CY000992	CY000991	CY000990	CY000993	8	Holmes, E.C., et al., Whole-genome analysis of human influenza A virus reveals multiple persistent lineages and reassortment among recent H3N2 viruses. PLoS Biol, 2005. 3(9): p. e300.
_A/New_York/182/2000_H3N2__	H3N2	Holmes 2005	intra	No	2000	2000	Human	Human	Human	US	CY001284	CY001283	CY001282	CY001277	CY001280	CY001279	CY001278	CY001281	8	Holmes, E.C., et al., Whole-genome analysis of human influenza A virus reveals multiple persistent lineages and reassortment among recent H3N2 viruses. PLoS Biol, 2005. 3(9): p. e300.
_A/New_York/280/1999_H3N2__	H3N2	Nelson 2009	intra	No	1999	1999	Human	Human	Human	US	CY001767.1	CY001766.1	CY001765.1	CY001760.1	CY001763.1	CY001762.1	CY001761.1	CY001764.1	8	Nelson, M.I., et al., The origin and global emergence of adamantane resistant A/H3N2 influenza viruses. Virology, 2009. 388(2): p. 270-278.
_A/New_York/2924-1/1986_H1N1__	H1N1	Nelson 2008	intra	No	1986	<1990	Human	Human	Human	US	CY021740	CY021739	CY021738	CY021733	CY021736	CY021735	CY021734	CY021737	8	Nelson, M.I., et al., Multiple reassortment events in the evolutionary history of H1N1 influenza A virus since 1918. Plos Pathogens, 2008. 4(2).
_A/New_York/314/1999_H3N2__	H3N2	Nelson 2006	intra	No	1999	1999	Human	Human	Human	US	AY260943	AY260942	AY260944	AY260945	AY260946	AY260947	AY260941	AY260948	8	Nelson, M.I., et al., Stochastic processes are key determinants of short-term evolution in influenza A virus. Plos Pathogens, 2006. 2(12): p. 1144-1151.
_A/New_York/315/1999_H3N2__	H3N2	Nelson 2009	intra	Yes	1999	1999	Human	Human	Human	US	CY001839	CY001838	CY001837	CY001832	CY001835	CY001834	CY001833	CY001836	8	Nelson, M.I., et al., The origin and global emergence of adamantane resistant A/H3N2 influenza viruses. Virology, 2009. 388(2): p. 270-278.
_A/New_York/32/2003_H3N2__	H3N2	Nelson 2006	intra	No	2003	2003	Human	Human	Human	US	CY000032.1	CY000031.1	CY000030.1	CY000025.1	CY000028.1	CY000027.1	CY000026.1	CY000029.1	8	Nelson, M.I., et al., Stochastic processes are key determinants of short-term evolution in influenza A virus. Plos Pathogens, 2006. 2(12): p. 1144-1151.
_A/New_York/327/1999_H3N2__	H3N2	Nelson 2006	intra	No	1999	1999	Human	Human	Human	US	AB126626	AB126625	AB126627	AB126622	AB126624	AB126623	AB126629	AB126628	8	Nelson, M.I., et al., Stochastic processes are key determinants of short-term evolution in influenza A virus. Plos Pathogens, 2006. 2(12): p. 1144-1151.
_A/New_York/332/1999_H3N2__	H3N2	Nelson 2006	intra	No	1999	1999	Human	Human	Human	US	AF101974	AF101992	AF102009	AF050061	AF100367	AY139077	AF100381	AF100399	8	Nelson, M.I., et al., Stochastic processes are key determinants of short-term evolution in influenza A virus. Plos Pathogens, 2006. 2(12): p. 1144-1151.
_A/New_York/391/2005_H3N2__	H3N2	Holmes 2005	intra	No	2005	2005	Human	Human	Human	US	CY002063	CY002062	CY002061	CY002056	CY002059	CY002058	CY002057	CY002060	8	Holmes, E.C., et al., Whole-genome analysis of human influenza A virus reveals multiple persistent lineages and reassortment among recent H3N2 viruses. PLoS Biol, 2005. 3(9): p. e300.
_A/New_York/428/1999_H3N2__	H3N2	Nelson 2006	intra	No	1999	1999	Human	Human	Human	US	CY018708	CY018707	CY018706	CY018701	CY018704	CY018703	CY018702	CY018705	8	Nelson, M.I., et al., Stochastic processes are key determinants of short-term evolution in influenza A virus. Plos Pathogens, 2006. 2(12): p. 1144-1151.
_A/New_York/455/1999_H3N2__	H3N2	Nelson 2006	intra	No	1999	1999	Human	Human	Human	US	CY018867	CY018868	CY018861	CY018861	CY018864	CY018863	CY018862	CY018865	8	Nelson, M.I., et al., Stochastic processes are key determinants of short-term evolution in influenza A virus. Plos Pathogens, 2006. 2(12): p. 1144-1151.
_A/New_York/512/1998_H3N2__	H3N2	Nelson 2009	intra	Yes	1998	1998	Human	Human	Human	US	CY006466	CY006465	CY006464	CY006459	CY006462	CY006461	CY006460	CY006463	8	Nelson, M.I., et al., The origin and global emergence of adamantane resistant A/H3N2 influenza viruses. Virology, 2009. 388(2): p. 270-278.
_A/New_York/52/2004_H3N2__	H3N2	Nelson 2006	intra	No	2004	2004	Human	Human	Human	US	AY504607	AY504608	AY504609	AY504610	AY504611	AY504612	AY504613	AY504614	8	Nelson, M.I., et al., Stochastic processes are key determinants of short-term evolution in influenza A virus. Plos Pathogens, 2006. 2(12): p. 1144-1151.
_A/New_York/521/1998_H3N2__	H3N2	Nelson 2006	intra	No	1998	1998	Human	Human	Human	US	AY582060	AY582047	AY582033	AF129896	AY582020	AF129909	AY581972	AY582073	8	Nelson, M.I., et al., Stochastic processes are key determinants of short-term evolution in influenza A virus. Plos Pathogens, 2006. 2(12): p. 1144-1151.
_A/New_York/525/1998_H3N2__	H3N2	Nelson 2006	intra	No	1998	1998	Human	Human	Human	US	AY582059	AY582046	AY582032	AF129889	AY582019	M30635	AY581971	AY582072	8	Nelson, M.I., et al., Stochastic processes are key determinants of short-term evolution in influenza A virus. Plos Pathogens, 2006. 2(12): p. 1144-1151.
_A/New_York/59/2003_H3N2__	H3N2	Holmes 2005	intra	Yes	2003	2003	Human	Human	Human	US	CY000964	CY000963	CY000962	CY000957	CY000960	CY000959	CY000958	CY000961	8	Holmes, E.C., et al., Whole-genome analysis of human influenza A virus reveals multiple persistent lineages and reassortment among recent H3N2 viruses. PLoS Biol, 2005. 3(9): p. e300.
_A/New_Zealand/7/1983_H1N1__	H1N1	Nelson 2008	intra	Yes	1983	<1990	Human	Human	Human	Australia	CY020196	CY020195	CY020194	CY020189	CY020192	CY020191	CY020190	CY020193	8	Nelson, M.I., et al., Multiple reassortment events in the evolutionary history of H1N1 influenza A virus since 1918. Plos Pathogens, 2008. 4(2).
_A/Nonthaburi/102/2009_H1N1__	H1N1	Kitikoon 2011	inter	Yes	2009	2009	Human	Human	Human	Asia	CY040039	CY040040	CY040041	CY039986	CY039987	CY039988	CY039989	CY039990	8	Kitikoon, P., et al., Brief report: molecular characterization of a novel reassorted pandemic H1N1 2009 in Thai pigs. Virus Genes, 2011. 43(1): p. 1-5.
_A/Oslo/2219/1993_H3N2__	H3N2	Westgeest 2012	intra	Yes	1993	1993	Human	Human	Human	Europe	CY112644	CY112643	CY112642	CY112637	CY112640	CY112639	CY112638	CY112641	8	Westgeest, K.B., et al., Genetic evolution of the neuraminidase of influenza A (H3N2) viruses from 1968 to 2009 and its correspondence to haemagglutinin evolution. J Gen Virol, 2012. 93(Pt 9): p. 1996-2007.
_A/Panama/2007/1999_H3N2__	H3N2	Westgeest 2012	intra	Yes	1999	1999	Human	Human	Human	Australia	DQ508862	DQ508863	DQ508864	DQ508865	DQ508866	DQ508867	DQ508868	DQ508869	8	Westgeest, K.B., et al., Genetic evolution of the neuraminidase of influenza A (H3N2) viruses from 1968 to 2009 and its correspondence to haemagglutinin evolution. J Gen Virol, 2012. 93(Pt 9): p. 1996-2007.
_A/partridge/Shantou/1913/2004	H6N2	Cheung 2007	inter	No	2004	2004	Partridge	Animal	Other Avian	China	EU050588	EU050495	EU050402	EU049937	EU050216	EU050123	EU050030	EU050309	8	Cheung, C.L., et al., Establishment of influenza A virus (H6N1) in minor poultry species in southern China. J Virol, 2007. 81(19): p. 10402-12.
_A/partridge/Shantou/2063/2000	H9N2	Xu 2007	inter	No	2000	2000	Partridge	Animal	Other Avian	China	CY024205	CY024206	CY024207	CY024208	CY024209	CY024210	CY024211	CY024212	8	Xu, K.M., et al., The genesis and evolution of H9N2 influenza viruses in poultry from southern china, 2000 to 2005. Journal of Virology, 2007. 81(19): p. 10389-10401.
_A/partridge/Shantou/24/2000_H	H9N2	Xu 2007	inter	No	2000	2000	Partridge	Animal	Other Avian	China	CY024736	CY023090	CY024733	CY023091	CY023092	CY024734	CY024737	CY024735	8	Xu, K.M., et al., The genesis and evolution of H9N2 influenza viruses in poultry from southern china, 2000 to 2005. Journal of Virology, 2007. 81(19): p. 10389-10401.
_A/partridge/Shantou/25/2004_H	H9N2	Cheung 2007	inter	Yes	2004	2004	Partridge	Animal	Other Avian	China	CY024229	CY024230	CY024231	CY024232	CY024233	CY024234	CY024235	CY024236	8	Cheung, C.L., et al., Establishment of influenza A virus (H6N1) in minor poultry species in southern China. J Virol, 2007. 81(19): p. 10402-12.
_A/partridge/Shantou/819/2002_	H6N2	Cheung 2007	intra	No	2002	2002	Partridge	Animal	Other Avian	China	EU050559	EU050466	EU050373	EU049908	EU050187	EU050094	EU050001	EU050280	8	Cheung, C.L., et al., Establishment of influenza A virus (H6N1) in minor poultry species in southern China. J Virol, 2007. 81(19): p. 10402-12.
_A/pheasant/Hong_Kong/SSP44/20	H6N1	Ozaki 2011	inter	No	2002	2002	Pheasant	Animal	Other Avian	China	AB586840	AB586841	AB586842	AB586843	AB586844	AB586845	AB586846	AB586847	8	Ozaki, H., et al., Changing patterns of h6 influenza viruses in Hong Kong poultry markets. Influenza research and treatment, 2011. 2011: p. 702092-702092.
_A/pheasant/Shantou/443/2003_H	H9N2	Xu 2007	inter	No	2003	2003	Pheasant	Animal	Other Avian	China	CY024061	CY024062	CY024063	CY024064	CY024065	CY024066	CY024067	CY024068	8	Xu, K.M., et al., The genesis and evolution of H9N2 influenza viruses in poultry from southern china, 2000 to 2005. Journal of Virology, 2007. 81(19): p. 10389-10401.
_A/Philippines/2/1982_H3N2__	H3N2	Westgeest 2012	intra	No	1982	<1990	Human	Human	Human	Asia	CY121252	CY121251	CY121250	CY121245	CY121248	CY121247	CY121246	CY121249	8	Westgeest, K.B., et al., Genetic evolution of the neuraminidase of influenza A (H3N2) viruses from 1968 to 2009 and its correspondence to haemagglutinin evolution. J Gen Virol, 2012. 93(Pt 9): p. 1996-2007.
_A/pigeon/Xuzhou/1/2011_H9N2__	H9N2	Li 2013	intra	No	2011	2011	Pigeon	Animal	Other Avian	China	JN653561	JN653577	JN653593	JN653609	JN653625	JN653641	JN653657	JN653673	8	Lindstrom, S.E., N.J. Cox, and A. Klimov, Genetic analysis of human H2N2 and early H3N2 influenza viruses, 1957-1972: evidence for genetic divergence and multiple reassortment events. Virology, 2004. 328(1): p. 101-119.
_A/pintail/ALB/179/1993_H6N1__	H6N1	Hatchette 2004	inter	No	1993	1993	Pintail	Animal	Aquatic bird	US	AY633339	AY633338	AY633337	AY633332	AY633335	AY633334	AY633333	AY633336	8	Hatchette, T.F., et al., Influenza A viruses in feral Canadian ducks: extensive reassortment in nature. Journal of General Virology, 2004. 85: p. 2327-2337.
_A/pintail/Alberta/113/85_H6N2	H6N2	Hatchette 2004	inter	Yes	1985	<1990	Pintail	Animal	Aquatic bird	US	AY633323	AY633322	AY633321	AY633316	AY633319	AY633318	AY633317	AY633320	8	Hatchette, T.F., et al., Influenza A viruses in feral Canadian ducks: extensive reassortment in nature. Journal of General Virology, 2004. 85: p. 2327-2337.
_A/pintail/Alberta/156/97_H3N8	H3N8	Hatchette 2004	inter	No	1997	1997	Pintail	Animal	Aquatic bird	US	AY633347	AY633346	AY633345	AY633340	AY633343	AY633342	AY633341	AY633344	8	Hatchette, T.F., et al., Influenza A viruses in feral Canadian ducks: extensive reassortment in nature. Journal of General Virology, 2004. 85: p. 2327-2337.
_A/pintail/Alberta/207/1999_H4	H4N6	Hatchette 2004	inter	No	1999	1999	Pintail	Animal	Aquatic bird	US	AY633355	AY633354	AY633353	AY633348	AY633351	AY633350	AY633349	AY633352	8	Hatchette, T.F., et al., Influenza A viruses in feral Canadian ducks: extensive reassortment in nature. Journal of General Virology, 2004. 85: p. 2327-2337.
_A/pintail/Alberta/210/99_H4N6	H4N6	Hatchette 2004	inter	No	1999	1999	Pintail	Animal	Aquatic bird	US	AY633363	AY633362	AY633361	AY633356	AY633359	AY633358	AY633357	AY633360	8	Hatchette, T.F., et al., Influenza A viruses in feral Canadian ducks: extensive reassortment in nature. Journal of General Virology, 2004. 85: p. 2327-2337.
_A/pintail/Alberta/22/97_H2N9_	H2N9	Hatchette 2004	inter	No	1997	1997	Pintail	Animal	Aquatic bird	US	AY633371	AY633370	AY633369	AY633364	AY633367	AY633366	AY633365	AY633368	8	Hatchette, T.F., et al., Influenza A viruses in feral Canadian ducks: extensive reassortment in nature. Journal of General Virology, 2004. 85: p. 2327-2337.
_A/pintail/Alberta/37/99_H3N8_	H3N8	Hatchette 2004	inter	No	1999	1999	Pintail	Animal	Aquatic bird	US	AY633379	AY633378	AY633377	AY633372	AY633375	AY633374	AY633373	AY633376	8	Hatchette, T.F., et al., Influenza A viruses in feral Canadian ducks: extensive reassortment in nature. Journal of General Virology, 2004. 85: p. 2327-2337.
_A/pintail/Barrow/155/2005_H3N	H3N8	Hatchette 2004	inter	No	2005	2005	Pintail	Animal	Aquatic bird	US	EF655853	EF655852	EF655851	EF655846	EF655849	EF655848	EF655847	EF655850	8	Hatchette, T.F., et al., Influenza A viruses in feral Canadian ducks: extensive reassortment in nature. Journal of General Virology, 2004. 85: p. 2327-2337.
_A/pintail/Barrow/38/2005_H8N4	H8N4	Wahlgren 2008	intra	No	2005	2005	Pintail	Animal	Aquatic bird	US	EF655835	EF655834	EF655833	EF655828	EF655831	EF655829	EF655830	EF655832	8	Wahlgren, J., et al., Gene Segment Reassortment Between American and Asian Lineages of Avian Influenza Virus from Waterfowl in the Beringia Area. Vector-Borne and Zoonotic Diseases, 2008. 8(6): p. 783-790.
_A/pintail/Korea/1173/2009_H7N	H7N7	Kim 2012	inter	No	2009	2009	Pintail	Animal	Aquatic bird	Asia	JN244103	JN244187	JN244167	JN244229	JN244162	JN244226	JN244123	JN244249	8	Kim, H.R., et al., Low pathogenic H7 subtype avian influenza viruses isolated from domestic ducks in South Korea and the close association with isolates of wild birds. J Gen Virol, 2012. 93(Pt 6): p. 1278-87.
_A/poultry/Italy/330/1997_H5N2	H5N2	Briand 2009	inter	No	1997	1997	Poultry	Animal	Poultry	Europe	CY017410	CY017409	CY017408	CY017403	CY017406	CY017405	CY017404	CY017407	8	Briand, F.X., et al., Phylogeny and genotyping of recent avian low-pathogenic H5 subtype influenza viruses from French ducks. Journal of General Virology, 2010. 91: p. 960-970.
_A/quail/Dubai/301/2000_H9N2__	H9N2	Aamir 2007	intra	No	2000	2000	Quail	Animal	Other Avian	Middle East	EF063552	EF063531	EF063545	EF063510	EF063524	EF063517	EF063503	EF063538	8	Aamir, U.B., et al., Characterization of avian H9N2 influenza viruses from United Arab Emirates 2000 to 2003. Virology, 2007. 361(1): p. 45-55.
_A/quail/Egypt/113413v/2011_H9	H9N2	Arafa 2012	intra	No	2011	2011	Quail	Animal	Other Avian	Africa	JN828567	JN828568	JN828569	JN828570	JN828571	JN828572	JN828573	JN828574	8	Arafa, A.S., et al., Complete genome characterization of avian influenza virus subtype H9N2 from a commercial quail flock in Egypt. Virus Genes, 2012. 45(2): p. 283-94.
_A/Quail/Hong_Kong/G1/97__H9N2	H9N2	Xu 2007	inter	No	1997	1997	Quail	Animal	Other Avian	China	AF156435	AF156421	AF156449	AF156378	AF156407	AF156396	AF156463	AF156477	8	Xu, K.M., et al., The genesis and evolution of H9N2 influenza viruses in poultry from southern china, 2000 to 2005. Journal of Virology, 2007. 81(19): p. 10389-10401.
_A/quail/Jiangsu/k0104/2010_H5	H5N5	Zhao 2013	inter	No	2010	2010	Quail	Animal	Other Avian	China	JQ973675	JQ973676	JQ973677	JQ973678	JQ973679	JQ973680	JQ973681	JQ973682	8	Zhao, K., et al., Characterization of three H5N5 and one H5N8 highly pathogenic avian influenza viruses in China. Veterinary Microbiology, 2013. 163(3-4): p. 351-357.
_A/Quail/Shantou/1158/2001	H9N2	Sun 2010	intra	No	2001	2001	Quail	Animal	Other Avian	China	EF154843	EF155354	EF155281	EF154916	EF155135	EF155062	EF154989	EF155208	8	Sun, Y., et al., Genotypic evolution and antigenic drift of H9N2 influenza viruses in China from 1994 to 2008. Veterinary Microbiology, 2010. 146(3-4): p. 215-225.
_A/quail/Shantou/1218/2003_H6N	H6N1	Cheung 2007	inter	No	2003	2003	Quail	Animal	Other Avian	China	EU050567	EU050474	EU050381	EU049916	EU050195	EU050102	EU050009	EU050288	8	Cheung, C.L., et al., Establishment of influenza A virus (H6N1) in minor poultry species in southern China. J Virol, 2007. 81(19): p. 10402-12.
_A/quail/Shantou/15892/2005	H9N2	Sun 2010	intra	No	2005	2005	Quail	Animal	Other Avian	China	EF154903	EF155414	EF155341	EF154976	EF155195	EF155122	EF155049	EF155268	8	Sun, Y., et al., Genotypic evolution and antigenic drift of H9N2 influenza viruses in China from 1994 to 2008. Veterinary Microbiology, 2010. 146(3-4): p. 215-225.
_A/quail/Shantou/1825/2002_H6N	H6N1	Cheung 2007	inter	No	2002	2002	Quail	Animal	Other Avian	China	EU050564	EU050471	EU050378	EU049913	EU050192	EU050099	EU050006	EU050285	8	Cheung, C.L., et al., Establishment of influenza A virus (H6N1) in minor poultry species in southern China. J Virol, 2007. 81(19): p. 10402-12.
_A/quail/Shantou/2185/2000_H6N	H6N2	Cheung 2007	inter	No	2000	2000	Quail	Animal	Other Avian	China	EU050549	EU050456	EU050363	EU049898	EU050177	EU050084	EU049991	EU050270	8	Cheung, C.L., et al., Establishment of influenza A virus (H6N1) in minor poultry species in southern China. J Virol, 2007. 81(19): p. 10402-12.
_A/quail/Shantou/22124/2005_H6	H6N1	Cheung 2007	inter	No	2005	2005	Quail	Animal	Other Avian	China	EU050635	EU050542	EU050449	EU049984	EU050263	EU050170	EU050077	EU050356	8	Cheung, C.L., et al., Establishment of influenza A virus (H6N1) in minor poultry species in southern China. J Virol, 2007. 81(19): p. 10402-12.
_A/quail/Shantou/238/2000_H6N1	H6N1	Cheung 2007	inter	No	2000	2000	Quail	Animal	Other Avian	China	EU050544	EU050451	EU050358	EU049893	EU050172	EU050079	EU049986	EU050265	8	Cheung, C.L., et al., Establishment of influenza A virus (H6N1) in minor poultry species in southern China. J Virol, 2007. 81(19): p. 10402-12.
_A/Quail/Shantou/2816/2000	H9N2	Sun 2010	intra	No	2000	2000	Quail	Animal	Other Avian	China	EF154840	EF155351	EF155278	EF154913	EF155132	EF155059	EF154986	EF155205	8	Sun, Y., et al., Genotypic evolution and antigenic drift of H9N2 influenza viruses in China from 1994 to 2008. Veterinary Microbiology, 2010. 146(3-4): p. 215-225.
_A/quail/Shantou/3329/2001_H6N	H6N1	Cheung 2007	inter	No	2001	2001	Quail	Animal	Other Avian	China	EU050553	EU050460	EU050367	EU049902	EU050181	EU050088	EU049995	EU050274	8	Cheung, C.L., et al., Establishment of influenza A virus (H6N1) in minor poultry species in southern China. J Virol, 2007. 81(19): p. 10402-12.
_A/quail/Shantou/3846/2002_H5N	H5N1	Neumann 2010	intra	No	2002	2002	Quail	Animal	Other Avian	China	CY029165	CY029166	CY029167	CY028948	CY029168	CY029169	CY029170	CY029171	8	Neumann, G., M.A. Green, and C.A. Macken, Evolution of highly pathogenic avian H5N1 influenza viruses and the emergence of dominant variants. Journal of General Virology, 2010. 91: p. 1984-1995.
_A/Quail/Shantou/4700/2002	H9N2	Sun 2010	intra	No	2002	2002	Quail	Animal	Other Avian	China	EF154866	EF155377	EF155304	EF154939	EF155158	EF155085	EF155012	EF155231	8	Sun, Y., et al., Genotypic evolution and antigenic drift of H9N2 influenza viruses in China from 1994 to 2008. Veterinary Microbiology, 2010. 146(3-4): p. 215-225.
_A/quail/Shantou/6651/2004_H6N	H6N1	Cheung 2007	inter	No	2004	2004	Quail	Animal	Other Avian	China	EU050613	EU050520	EU050427	EU049962	EU050241	EU050148	EU050055	EU050334	8	Cheung, C.L., et al., Establishment of influenza A virus (H6N1) in minor poultry species in southern China. J Virol, 2007. 81(19): p. 10402-12.
_A/quail/Shantou/6825/2005_H6N	H6N2	Cheung 2007	inter	No	2005	2005	Quail	Animal	Other Avian	China	EU050630	EU050537	EU050444	EU049979	EU050258	EU050165	EU050072	EU050351	8	Cheung, C.L., et al., Establishment of influenza A virus (H6N1) in minor poultry species in southern China. J Virol, 2007. 81(19): p. 10402-12.
_A/quail/Shantou/7103/2004_H6N	H6N1	Cheung 2007	inter	No	2004	2004	Quail	Animal	Other Avian	China	EU050616	EU050523	EU050430	EU049965	EU050244	EU050151	EU050058	EU050337	8	Cheung, C.L., et al., Establishment of influenza A virus (H6N1) in minor poultry species in southern China. J Virol, 2007. 81(19): p. 10402-12.
_A/quail/Shantou/8002/2004_H6N	H6N1	Cheung 2007	inter	No	2004	2004	Quail	Animal	Other Avian	China	EU050620	EU050527	EU050434	EU049969	EU050248	EU050155	EU050062	EU050341	8	Cheung, C.L., et al., Establishment of influenza A virus (H6N1) in minor poultry species in southern China. J Virol, 2007. 81(19): p. 10402-12.
_A/quail/Shantou/892/2000_H6N2	H6N2	Cheung 2007	inter	No	2000	2000	Quail	Animal	Other Avian	China	EU050546	EU050453	EU050360	EU049895	EU050174	EU050081	EU049988	EU050267	8	Cheung, C.L., et al., Establishment of influenza A virus (H6N1) in minor poultry species in southern China. J Virol, 2007. 81(19): p. 10402-12.
_A/Queensland/34/2003_H3N2__	H3N2	Nelson 2009	intra	No	2003	2003	Human	Human	Human	Australia	CY018996	CY018995	CY018994	CY018989	CY018992	CY018991	CY018990	CY018993	8	Nelson, M.I., et al., The origin and global emergence of adamantane resistant A/H3N2 influenza viruses. Virology, 2009. 388(2): p. 270-278.
_A/red_crested_pochard/Mongoli	H3N6	Spackman 2009	inter	No	2006	2006	Red creasted pochard	Animal	Aquatic bird	Asia	GQ907333	GQ907332	GQ907331	GQ907326	GQ907329	GQ907328	GQ907327	GQ907330	8	Spackman, E., et al., Characterization of low pathogenicity avian influenza viruses isolated from wild birds in Mongolia 2005 through 2007. Virology Journal, 2009. 6.
_A/ring-billed_gull/Quebec/024	H13N6	Hall 2013	inter	No	2009	2009	gull	Animal	Aquatic bird	US	CY125219	CY125218	CY125217	CY125212	CY125215	CY125214	CY125213	CY125216	8	Hall, J.S., et al., Evolution of a reassortant North American gull influenza virus lineage: drift, shift and stability. Virology Journal, 2013. 10.
_A/ring-billed_gull/Quebec/026	H13N6	Hall 2013	inter	Yes	2009	2009	Human	Human	Human	US	CY125324	CY125323	CY125322	CY125317	CY125320	CY125319	CY125318	CY125321	8	Hall, J.S., et al., Evolution of a reassortant North American gull influenza virus lineage: drift, shift and stability. Virology Journal, 2013. 10.
_A/Saskatchewan/5350/2009_H1N1	H1N1	Bastien 2010	inter	No	2009	2009	Human	Human	Human	US	GQ457545	GQ457565	GQ457563	GQ457549	GQ457557	GQ457554	GQ457551	GQ457560	8	Bastien, N., et al., Human Infection with a Triple-Reassortant Swine Influenza A(H1N1) Virus Containing the Hemagglutinin and Neuraminidase Genes of Seasonal Influenza Virus. Journal of Infectious Diseases, 2010. 201(8): p. 1178-1182.
_A/SCk/HK/YU100/2002_H5N1__	H5N1	Macken 2006	inter	No	2002	2002	Chicken	Animal	Poultry	China	AY651733	AY651679	AY651625	AY651348	AY651513	AY651460	AY651402	AY651567	8	Macken, C.A., R.J. Webby, and W.J. Bruno, Genotype turnover by reassortment of replication complex genes from avian Influenza A virus. Journal of General Virology, 2006. 87: p. 2803-2815.
_A/Shangdong/9/1993_H3N2__	H3N2	Westgeest 2012	intra	No	1993	1993	Human	Human	Human	China	CY114124	CY114123	CY114122	CY114117	CY114120	CY114119	CY114118	CY114121	8	Westgeest, K.B., et al., Genetic evolution of the neuraminidase of influenza A (H3N2) viruses from 1968 to 2009 and its correspondence to haemagglutinin evolution. J Gen Virol, 2012. 93(Pt 9): p. 1996-2007.
_A/Shiga/20/95	H3N2	Lindstrom 1998	intra	No	1995	1995	Human	Human	Human	Japan	U71134	U71130	U71138	U65557	U71146	U71142	U65573	U65673	8	Lindstrom, S.E., et al., Phylogenetic analysis of the entire genome of influenza a (H3N2) viruses from Japan: Evidence for genetic reassortment of the six internal genes. Journal of Virology, 1998. 72(10): p. 8021-8031.
_A/Silky Chicken/Shantou/2619/2001	H9N2	Sun 2010	intra	No	2001	2001	Chicken	Animal	Poultry	China	CY024677	CY024678	CY024679	CY024680	CY024681	CY024682	CY024683	CY024684	8	Sun, Y., et al., Genotypic evolution and antigenic drift of H9N2 influenza viruses in China from 1994 to 2008. Veterinary Microbiology, 2010. 146(3-4): p. 215-225.
_A/silky_chicken/Hong_Kong/AP4	H6N2	Ozaki 2011	intra	No	2001	2001	Chicken	Animal	Poultry	China	AB586816	AB586817	AB586818	AB586819	AB586820	AB586821	AB586822	AB586823	8	Ozaki, H., et al., Changing patterns of h6 influenza viruses in Hong Kong poultry markets. Influenza research and treatment, 2011. 2011: p. 702092-702092.
_A/Silky_Chicken/Hong_Kong/SF1	H5N1	Duan 2007	inter	No	2001	2001	Chicken	Animal	Poultry	China	AF509148	AF509174	AF509200	AF509021	AF509122	AF509097	AF509045	AF509071	8	Duan, L., et al., Characterization of low-pathogenic H5 subtype influenza viruses from Eurasia: implications for the origin of highly pathogenic H5N1 viruses. J Virol, 2007. 81(14): p. 7529-39.
_A/Singapore/6/1986_H1N1__	H1N1	Nelson 2008	intra	Yes	1986	<1990	Human	Human	Human	Asia	CY020484	CY020483	CY020482	CY020477	CY020480	CY020479	CY020478	CY020481	8	Nelson, M.I., et al., Multiple reassortment events in the evolutionary history of H1N1 influenza A virus since 1918. Plos Pathogens, 2008. 4(2).
_A/slaty-backed_gull/Japan/6KS	H4N8	Bui 2012	intra	No	2006	2006	Gull	Animal	Aquatic bird	Japan	CY079298	CY079297	CY079296	CY079291	CY079294	CY079293	CY079292	CY079295	8	Bui, V.N., et al., H4N8 subtype avian influenza virus isolated from shorebirds contains a unique PB1 gene and causes severe respiratory disease in mice. Virology, 2012. 423(1): p. 77-88.
_A/spur-winged_goose/Nigeria/2	H5N2	Snoeck 2011	inter	No	2008	2008	Goose	Animal	Aquatic bird	Africa	FR771844	FR771841	FR771838	FR771823	FR771832	FR771828	FR771829	FR771835	8	Snoeck, C.J., et al., Reassortant low-pathogenic avian influenza H5N2 viruses in African wild birds. Journal of General Virology, 2011. 92: p. 1172-1183.
_A/Stockholm/20/1993_H3N2__	H3N2	Westgeest 2012	intra	Yes	1993	1993	Human	Human	Human	Europe	CY112676	CY112675	CY112674	CY112669	CY112672	CY112671	CY112670	CY112673	8	Westgeest, K.B., et al., Genetic evolution of the neuraminidase of influenza A (H3N2) viruses from 1968 to 2009 and its correspondence to haemagglutinin evolution. J Gen Virol, 2012. 93(Pt 9): p. 1996-2007.
_A/surface_water/Minnesota/NW1	H4N6	Lebarbenchon 2011	inter	No	2006	2006	Other	Other	Other	US	CY073707	CY073708	CY073709	CY073710	CY073711	CY073712	CY073713	CY073714	8	Lebarbenchon, C., et al., Reassortant influenza A viruses in wild duck populations: effects on viral shedding and persistence in water. Proceedings of the Royal Society B-Biological Sciences, 2012. 279(1744): p. 3967-3975.
_A/surface_water/Minnesota/W07	H3N8	Lebarbenchon 2011	inter	No	2007	2007	Other	Other	Other	US	CY073717	CY073718	CY073719	CY073720	CY073721	CY073722	CY073723	CY073724	8	Lebarbenchon, C., et al., Reassortant influenza A viruses in wild duck populations: effects on viral shedding and persistence in water. Proceedings of the Royal Society B-Biological Sciences, 2012. 279(1744): p. 3967-3975.
_A/SW/KS/13481-T/00_H1N2__	H1N2	Choi 2002	intra	No	2000	2000	Swine	Animal	Swine	US	AY060211	AY060188	AY060154	AY060033	AY060104	AY060092	AY060063	AY060133	8	Choi, Y.K., et al., Phylogenetic analysis of H1N2 isolates of influenza A virus from pigs in the United States. Virus Research, 2002. 87(2): p. 173-179.
_A/SW/MB/5-5/2009_H1N1__	H1N1	Nfon 2011	intra	No	2009	2009	Swine	Animal	Swine	US	JF714017	JF714018	JF714019	JF714020	JF714021	JF714022	JF714023	JF714024	8	Nfon, C.K., et al., Characterization of H1N1 Swine Influenza Viruses Circulating in Canadian Pigs in 2009. Journal of Virology, 2011. 85(17): p. 8667-8679.
_A/SW/MN/3128/00_H1N2__	H1N2	Choi 2002	intra	No	2000	2000	Swine	Animal	Swine	US	AY060199	AY060180	AY060163	AY060036	AY060114	AY060077	AY060056	AY060132	8	Choi, Y.K., et al., Phylogenetic analysis of H1N2 isolates of influenza A virus from pigs in the United States. Virus Research, 2002. 87(2): p. 173-179.
_A/SW/SK/11-16/2009_H1N1__	H1N1	Nfon 2011	intra	No	2009	2009	Swine	Animal	Swine	US	JF714006	JF714007	JF714008	JF714009	JF714010	JF714011	JF714012	JF714013	8	Nfon, C.K., et al., Characterization of H1N1 Swine Influenza Viruses Circulating in Canadian Pigs in 2009. Journal of Virology, 2011. 85(17): p. 8667-8679.
_A/SW/SK/12-71/2009_H1N1__	H1N1	Nfon 2011	inter	No	2009	2009	Swine	Animal	Swine	US	JF713998	JF713999	JF714000	JF714001	JF714002	JF714003	JF714004	JF714005	8	Nfon, C.K., et al., Characterization of H1N1 Swine Influenza Viruses Circulating in Canadian Pigs in 2009. Journal of Virology, 2011. 85(17): p. 8667-8679.
_A/swine/Alberta/14722/2005_H3	H3N2	Khiabanian 2009	intra	No	2005	2005	Swine	Animal	Swine	US	DQ469963	DQ469964	DQ469965	DQ469970	DQ469967	DQ469968	DQ469969	DQ469966	8	Khiabanian, H., V. Trifonov, and R. Rabadan, Reassortment Patterns in Swine Influenza Viruses. Plos One, 2009. 4(10).
_A/swine/Alberta/56626/03_H1N1	H1N1	Khiabanian 2009	intra	No	2003	2003	Swine	Animal	Swine	US	DQ280197	DQ280198	DQ280199	DQ280203	DQ280201	DQ280202	DQ280204	DQ280200	8	Khiabanian, H., V. Trifonov, and R. Rabadan, Reassortment Patterns in Swine Influenza Viruses. Plos One, 2009. 4(10).
_A/swine/Argentina/CIP051-BsAs	H1N1	Pereda 2011	inter	No	2009	2009	Swine	Animal	Swine	South America	CY075853	CY075854	CY075855	CY075856	CY075857	CY075858	CY075859	CY075860	8	Pereda, A., et al., Evidence of reassortment of pandemic H1N1 influenza virus in swine in Argentina: are we facing the expansion of potential epicenters of influenza emergence? Influenza and Other Respiratory Viruses, 2011. 5(6): p. 409-412.
_A/swine/Argentina/CIP051-StaF	H1N2	Pereda 2011	inter	No	2010	2010	Swine	Animal	Swine	South America	CY075861	CY075862	CY075863	CY075864	CY075865	CY075866	CY075867	CY075868	8	Pereda, A., et al., Evidence of reassortment of pandemic H1N1 influenza virus in swine in Argentina: are we facing the expansion of potential epicenters of influenza emergence? Influenza and Other Respiratory Viruses, 2011. 5(6): p. 409-412.
_A/swine/Bakum/1832/2000_H1N2_	H1N2	Schrader 2004	inter	No	2000	2000	Swine	Animal	Swine	Europe	EU053146	GQ161102	EU053147	GQ161104	GQ161105	GQ161106	GQ161107	EU053151	8	Schrader, C. and J. Suss, Molecular epidemiology of porcine H3N2 influenza A viruses isolated in Germany between 1982 and 2001. Intervirology, 2004. 47(2): p. 72-77.
_A/swine/Binh_Duong/03_06/2010	H3N2	Ngo 2012	inter	No	2010	2010	Swine	Animal	Swine	Asia	AB598480	AB598486	AB598492	AB598498	AB598504	AB598510	AB598516	AB598522	8	Ngo, L.T., et al., Isolation of novel triple-reassortant swine H3N2 influenza viruses possessing the hemagglutinin and neuraminidase genes of a seasonal influenza virus in Vietnam in 2010. Influenza and Other Respiratory Viruses, 2012. 6(1): p. 6-10.
_A/swine/Chachoengsao/2003_H3N	H3N2	Takemae 2008	inter	No	2003	2003	Swine	Animal	Swine	Asia	AB434341	AB434342	AB434343	AB434344	AB434345	AB434346	AB434347	AB434348	8	Takemae, N., et al., Genetic diversity of swine influenza viruses isolated from pigs during 2000 to 2005 in Thailand. Influenza and Other Respiratory Viruses, 2008. 2(5): p. 181-189.
_A/swine/Chiba/1/1991_H1N2__	H1N2	Ito 1998	intra	No	1991	1991	Swine	Animal	Swine	Japan	AB571954	AB571955	AB571956	AB571957	AB571958	AB571959	AB571960	AB571961	8	Ito, T., et al., Continued circulation of reassortant H1N2 influenza viruses in pigs in Japan. Archives of Virology, 1998. 143(9): p. 1773-1782.
_A/swine/Chonburi/NIAH106952-0	H3N2	Hiromoto 2011	inter	No	2011	2011	Swine	Animal	Swine	Asia	AB704796	AB704797	AB704798	AB704799	AB704800	AB704801	AB704802	AB704803	8	Hiromoto, Y., et al., Isolation of the Pandemic (H1N1) 2009 virus and its reassortant with an H3N2 swine influenza virus from healthy weaning pigs in Thailand in 2011. Virus Research, 2012. 169(1): p. 175-181.
_A/swine/Chonburi/NIAH589/2005	H1N1	Kingsford 2009	intra	No	2005	2005	Swine	Animal	Swine	Asia	AB434317	AB434318	AB434319	EU296599	AB434321	AB434322	AB434323	AB434324	8	Kingsford, C., N. Nagarajan, and S.L. Salzberg, 2009 Swine-Origin Influenza A (H1N1) Resembles Previous Influenza Isolates. Plos One, 2009. 4(7).
_A/swine/Cloppenburg/IDT4777/2	H1N2	Zell 2008	inter	No	2005	2005	Swine	Animal	Swine	Europe	EU053138	EU053139	EU053140	EU053141	EU053142	EU053143	EU053144	EU053145	8	Zell, R., et al., Novel reassortant of swine influenza H1N2 virus in Germany. Journal of General Virology, 2008. 89: p. 271-276.
_A/Swine/Colorado/23619/99_H3N	H3N2	Webby 2001	inter	No	1999	1999	Swine	Animal	Swine	US	AF268166	AF268164	AF268153	AF268128	AF268145	AF268138	AF268133	AF268152	8	Webby, R.J., et al., Evolving H3N2 and emerging H1N2 swine influenza viruses in the United States, in Options for the Control of Influenza Iv, A.D.M. Osterhaus, N. Cox, and A.W. Hampson, Editors. 2001. p. 241-249.
_A/swine/Doetlingen/IDT4735/20	H1N2	Balint 2009	inter	Yes	2005	2005	Swine	Animal	Swine	Europe	EU053130	EU053131	EU053132	EU053133	EU053134	EU053135	EU053136	EU053137	8	Balint, A., et al., The first Swedish H1N2 swine influenza virus isolate represents an uncommon reassortant. Virol J, 2009. 6: p. 180.
_A/swine/Ehime/1/1980_H1N2__	H1N2	Nerome 1991	inter	No	1980	<1990	Swine	Animal	Swine	Japan	AB434405	AB434406	AB434407	AB434408	AB434409	D00713	AB434411	AB434412	8	Nerome, K., et al., Evolutionary pathways of N2 neuraminidases of swine and human influenza A viruses: origin of the neuraminidase genes of two reassortants (H1N2) isolated from pigs. J Gen Virol, 1991. 72 ( Pt 3): p. 693-8.
_A/swine/England/1382/2010_H1N	H1N1	Howard 2011	inter	No	2010	2010	Swine	Animal	Swine	Europe	JF290388	JF290389	JF290390	JF290391	JF290392	JF290393	JF290394	JF290395	8	Howard, W.A., et al., Reassortant Pandemic (H1N1) 2009 virus in pigs, United Kingdom. Emerg Infect Dis, 2011. 17(6): p. 1049-52.
_A/swine/Fujian/0325/2008_H1N1	H1N1	Lu 2010	inter	Yes	2008	2008	Swine	Animal	Swine	China	GU646014	GU646015	HM176664	GU646016	GU646017	GU646018	GU646019	GU646020	8	Lu, L., et al., Genetic correlation between current circulating H1N1 swine and human influenza viruses. Journal of Clinical Virology, 2010. 49(3): p. 186-191.
_A/swine/Fujian/43/2007_H3N2__	H3N2	Bi 2010	inter	No	2007	2007	Swine	Animal	Swine	China	GU086094	GU086095	GU086096	GU086097	GU086098	GU086099	GU086100	GU086101	8	Bi, Y., et al., Novel Swine Influenza Virus Reassortants in Pigs, China. Emerging Infectious Diseases, 2010. 16(7): p. 1162-1164.
_A/swine/Fujian/F2/2007_H3N2__	H3N2	Zhou 2011	inter	Yes	2007	2007	Swine	Animal	Swine	China	JN105970	JN105971	JN105972	JN105973	JN105974	JN105975	JN105976	JN105977	8	Zhou, L., et al., Isolation and genomic sequence analysis of a human-swine H3N2 influenza reassortant viruses. Zhongguo Yufang Shouyi Xuebao / Chinese Journal of Preventive Veterinary Medicine, 2011. 33(9): p. 675-680.
_A/swine/Guangdong/01/2005_H3N	H3N2	Sun 2009	inter	No	2005	2005	Swine	Animal	Swine	China	EF455569	EF455568	EF455567	EF455562	EF455565	EF455564	EF455563	EF455566	8	Sun, L., et al., Genetic correlation between H3N2 human and swine influenza viruses. Journal of Clinical Virology, 2009. 44(2): p. 141-144.
_A/swine/Guangdong/02/2005_H3N	H3N2	Sun 2009	inter	No	2005	2005	Swine	Animal	Swine	China	EU620725	EU620726	EU620727	EU620723	EU620728	EU620724	EU620729	EU620730	8	Sun, L., et al., Genetic correlation between H3N2 human and swine influenza viruses. Journal of Clinical Virology, 2009. 44(2): p. 141-144.
_A/swine/Guangdong/1/2010_H1N1	H1N1	Xu 2011	inter	No	2010	2010	Swine	Animal	Swine	China	HQ853340	HQ853341	HQ853342	HQ853339	HQ853343	HQ853344	HQ853345	HQ853346	8	Xu, M., et al., Isolation and genetic analysis of a novel triple-reassortant H1N1 influenza virus from a pig in China. Veterinary Microbiology, 2011. 147(3-4): p. 403-409.
_A/swine/Guangdong/1/2010_H1N2	H1N2	Xu 2011	inter	No	2010	2010	Swine	Animal	Swine	China	HM189301	HM189302	HM189303	HM189308	HM189305	HM189306	HM189307	HM189304	8	Xu, M., et al., Isolation and genetic analysis of a novel triple-reassortant H1N1 influenza virus from a pig in China. Veterinary Microbiology, 2011. 147(3-4): p. 403-409.
_A/swine/Guangdong/1222/2006_H	H1N2	Bi 2010	intra	No	2006	2006	Swine	Animal	Swine	China	GU086078	GU086079	GU086080	GU086081	GU086082	GU086083	GU086084	GU086085	8	Bi, Y., et al., Novel Swine Influenza Virus Reassortants in Pigs, China. Emerging Infectious Diseases, 2010. 16(7): p. 1162-1164.
_A/swine/Guangdong/1361/2010_H	H1N1	Zhu 2012	inter	No	2010	2010	Swine	Animal	Swine	China	JN375000	JN375042	JN375072	JN375119	JN375150	JN375186	JN375222	JN375258	8	Zhu, N., et al., Molecular characterization of H3N2 and H4N6 subtypes avian influenza viruses isolated from mallards in Poyang Lake, China in 2010. Chinese Science Bulletin, 2012. 57(27): p. 3586-3594.
_A/swine/Guangdong/1604/2010_H	H1N1	Zhu 2012	inter	No	2010	2010	Swine	Animal	Swine	China	JN375016	JN375057	JN375093	JN375129	JN375160	JN375197	JN375232	JN375269	8	Zhu, N., et al., Molecular characterization of H3N2 and H4N6 subtypes avian influenza viruses isolated from mallards in Poyang Lake, China in 2010. Chinese Science Bulletin, 2012. 57(27): p. 3586-3594.
_A/swine/Guangdong/164/06_H3N2	H3N2	Yu 2008	inter	Yes	2006	2006	Swine	Animal	Swine	China	EU273803	EU273799	EU273795	EU273775	EU273787	EU273783	EU273779	EU273791	8	Yu, H., et al., Genetic evolution of swine influenza A (H3N2) viruses in China from 1970 to 2006. J Clin Microbiol, 2008. 46(3): p. 1067-75.
_A/swine/Guangdong/211/2006_H3	H3N2	Bi 2010	inter	No	2006	2006	Swine	Animal	Swine	China	GU086118	GU086119	GU086120	GU086121	GU086122	GU086123	GU086124	GU086125	8	Bi, Y., et al., Novel Swine Influenza Virus Reassortants in Pigs, China. Emerging Infectious Diseases, 2010. 16(7): p. 1162-1164.
_A/swine/Guangdong/2670/2010_H	H1N2	Lam 2011	inter	No	2010	2010	Swine	Animal	Swine	China	JN375283	JN375288	JN375293	JN375298	JN375303	JN375308	JN375313	JN375318	8	Lam, T.T., et al., Reassortment events among swine influenza A viruses in China: implications for the origin of the 2009 influenza pandemic. J Virol, 2011. 85(19): p. 10279-85.
_A/swine/Guangdong/553/2010_H1	H1N1	Zhu 2012	inter	No	2010	2010	Swine	Animal	Swine	China	JN375025	JN375052	JN375088	JN375114	JN375169	JN375205	JN375241	JN375277	8	Zhu, N., et al., Molecular characterization of H3N2 and H4N6 subtypes avian influenza viruses isolated from mallards in Poyang Lake, China in 2010. Chinese Science Bulletin, 2012. 57(27): p. 3586-3594.
_A/swine/Guangdong/7/2006_H3N2	H3N2	Bi 2010	inter	No	2006	2006	Swine	Animal	Swine	China	GU086086	GU086087	GU086088	GU086089	GU086090	GU086091	GU086092	GU086093	8	Bi, Y., et al., Novel Swine Influenza Virus Reassortants in Pigs, China. Emerging Infectious Diseases, 2010. 16(7): p. 1162-1164.
_A/swine/Guangdong/811/2006_H3	H3N2	Bi 2010	intra	No	2006	2006	Swine	Animal	Swine	China	GU086142	GU086143	GU086144	GU086145	GU086146	GU086147	GU086148	GU086149	8	Bi, Y., et al., Novel Swine Influenza Virus Reassortants in Pigs, China. Emerging Infectious Diseases, 2010. 16(7): p. 1162-1164.
_A/swine/Guangdong/968/2006_H3	H3N2	Bi 2010	inter	No	2006	2006	Swine	Animal	Swine	China	GU086150	GU086151	GU086152	GU086153	GU086154	GU086155	GU086156	GU086157	8	Bi, Y., et al., Novel Swine Influenza Virus Reassortants in Pigs, China. Emerging Infectious Diseases, 2010. 16(7): p. 1162-1164.
_A/swine/Guangdong/K4/2011_H4N	H4N8	Su 2012	inter	No	2011	2011	Swine	Animal	Swine	China	JX151014	JX151013	JX151012	JX151007	JX151010	JX151009	JX151008	JX151011	8	Su, S., et al., Complete Genome Sequence of an Avian-Like H4N8 Swine Influenza Virus Discovered in Southern China. Journal of Virology, 2012. 86(17): p. 9542-9542.
_A/swine/Guangxi/FS2/2005_H9N2	H9N2	Kong 2011	inter	No	2005	2005	Swine	Animal	Swine	China	EU086316	EU086314	EU086313	EU086302	EU086309	EU086306	EU086304	EU086310	8	Kong, W.-L., et al., Isolation and Phylogenetic Analysis of H9N2 Swine Influenza Virus from Sick Pigs in Southern China in 2010. Journal of Animal and Veterinary Advances, 2011. 10(18): p. 2331-2342.
_A/swine/Guangxi/NS2783/2010_H	H3N2	Fan 2011	inter	No	2010	2010	Swine	Animal	Swine	China	JQ220532	JQ220535	JQ220538	JQ220542	JQ220545	JQ220548	JQ220551	JQ220554	8	Fan, X., et al., Emergence and dissemination of a swine H3N2 reassortant influenza virus with 2009 pandemic H1N1 genes in pigs in China. J Virol, 2012. 86(4): p. 2375-8.
_A/swine/Guangxi/S15/2005_H9N2	H9N2	Dong 2011	inter	No	2005	2005	Swine	Animal	Swine	China	EU086333	EU086331	EU086328	EU086318	EU086324	EU086322	EU086321	EU086326	8	Dong, G., et al., Reassortant H9N2 Influenza Viruses Containing H5N1-Like PB1 Genes Isolated from Black-Billed Magpies in Southern China. Plos One, 2011. 6(9).
_A/swine/Guangxi/wz/2004_H5N1_	H5N1	Zhao 2008	intra	No	2004	2004	Swine	Animal	Swine	China	DQ997261	DQ997260	DQ997266	DQ997262	DQ997264	DQ997263	DQ997259	DQ997265	8	Zhao, Z.-M., et al., Genotypic diversity of H5N1 highly pathogenic avian influenza viruses. Journal of General Virology, 2008. 89: p. 2182-2193.
_A/swine/Heilongjiang/10/2007_	H3N2	Lam 2011	inter	No	2007	2007	Swine	Animal	Swine	China	HM765429	HM765430	HM765431	HM765432	HM765433	HM765434	HM765435	HM765436	8	Lam, T.T., et al., Reassortment events among swine influenza A viruses in China: implications for the origin of the 2009 influenza pandemic. J Virol, 2011. 85(19): p. 10279-85.
_A/swine/Hong_Kong/126/1982_H3	H3N2	Yu 2008	inter	No	1982	<1990	Swine	Animal	Swine	China	AB573416	M25927	M26081	M19056	M63771	AB573417	M55477	M55483	8	Yu, H., et al., Genetic evolution of swine influenza A (H3N2) viruses in China from 1970 to 2006. J Clin Microbiol, 2008. 46(3): p. 1067-75.
_A/swine/Hong_Kong/1304/2003_H	H1N2	Vijaykrishna 2011	inter	No	2003	2003	Swine	Animal	Swine	China	CY085587.1	CY085588.1	CY085589.1	CY085590.1	CY085591.1	CY085592.1	CY085593.1	CY085594.1	8	Vijaykrishna, D., et al., Long-term evolution and transmission dynamics of swine influenza A virus. Nature, 2011. 473(7348): p. 519-22.
_A/swine/Hong_Kong/1479/2009_H	H1N2	Vijaykrishna 2010	inter	No	2009	2009	Swine	Animal	Swine	China	CY061658	CY061659	CY061660	CY061661	CY061662	CY061663	CY061664	CY061665	8	Vijaykrishna, D., et al., Reassortment of pandemic H1N1/2009 influenza A virus in swine. Science, 2010. 328(5985): p. 1529.
_A/swine/Hong_Kong/201/2010_H1	H1N1	Vijaykrishna 2010	inter	No	2010	2010	Swine	Animal	Swine	China	CY061810	CY061811	CY061812	CY061813	CY061814	CY061815	CY061816	CY061817	8	Vijaykrishna, D., et al., Reassortment of pandemic H1N1/2009 influenza A virus in swine. Science, 2010. 328(5985): p. 1529.
_A/swine/Hong_Kong/2314/2009_H	H1N2	Vijaykrishna 2010	inter	No	2009	2009	Swine	Animal	Swine	China	CY061738	CY061739	CY061740	CY061741	CY061742	CY061743	CY061744	CY061745	8	Vijaykrishna, D., et al., Reassortment of pandemic H1N1/2009 influenza A virus in swine. Science, 2010. 328(5985): p. 1529.
_A/Swine/Hong_Kong/2422/98_H3N	H3N2	Yu 2008	inter	Yes	1998	1998	Swine	Animal	Swine	China	AF400762	AF400765	AF400768	AF400753	AF400756	AF400758	AF400771	AF400774	8	Yu, H., et al., Genetic evolution of swine influenza A (H3N2) viruses in China from 1970 to 2006. J Clin Microbiol, 2008. 46(3): p. 1067-75.
_A/swine/Hong_Kong/2481/2009_H	H1N1	Vijaykrishna 2011	inter	No	2009	2009	Swine	Animal	Swine	China	CY061826	CY061827	CY061828	CY061829	CY061830	CY061831	CY061832	CY061833	8	Vijaykrishna, D., et al., Long-term evolution and transmission dynamics of swine influenza A virus. Nature, 2011. 473(7348): p. 519-22.
_A/swine/Hong_Kong/312/00_H3N2	H3N2	Yu 2008	inter	Yes	2000	2000	Swine	Animal	Swine	China	AY363457	AY363475	AY363493	AY363511	AY363529	AY363547	AY363565	AY363583	8	Yu, H., et al., Genetic evolution of swine influenza A (H3N2) viruses in China from 1970 to 2006. J Clin Microbiol, 2008. 46(3): p. 1067-75.
_A/swine/Hong_Kong/5609/1999_H	H1N2	Vijaykrishna 2011	inter	No	1999	1999	Swine	Animal	Swine	China	CY087125.1	CY087126.1	CY087127.1	CY087128.1	CY087129.1	CY087130.1	CY087131.1	CY087132.1	8	Vijaykrishna, D., et al., Long-term evolution and transmission dynamics of swine influenza A virus. Nature, 2011. 473(7348): p. 519-22.
_A/swine/Hong_Kong/69/2006_H1N	H1N2	Vijaykrishna 2011	inter	No	2006	2006	Swine	Animal	Swine	China	CY085747.1	CY085748.1	CY085749.1	CY085750.1	CY085751.1	CY085752.1	CY085753.1	CY085754.1	8	Vijaykrishna, D., et al., Long-term evolution and transmission dynamics of swine influenza A virus. Nature, 2011. 473(7348): p. 519-22.
_A/swine/Hong_Kong/715/2008_H1	H1N2	Vijaykrishna 2011	inter	No	2008	2008	Swine	Animal	Swine	China	CY085859.1	CY085860.1	CY085861.1	CY085862.1	CY085863.1	CY085864.1	CY085865.1	CY085866.1	8	Vijaykrishna, D., et al., Long-term evolution and transmission dynamics of swine influenza A virus. Nature, 2011. 473(7348): p. 519-22.
_A/swine/Hong_Kong/78/2003_H1N	H1N1	Vijaykrishna 2011	inter	No	2003	2003	Swine	Animal	Swine	China	GQ229313	GQ229308	GQ229312	GQ229309	GQ229310	GQ229314	GQ229311	GQ229307	8	Vijaykrishna, D., et al., Long-term evolution and transmission dynamics of swine influenza A virus. Nature, 2011. 473(7348): p. 519-22.
_A/swine/Hong_Kong/915/2004_H1	H1N2	Smith 2009	inter	No	2004	2004	Swine	Animal	Swine	China	GQ229273	GQ229268	GQ229272	GQ229269	GQ229270	GQ229274	GQ229271	GQ229267	8	Smith, G.J., et al., Origins and evolutionary genomics of the 2009 swine-origin H1N1 influenza A epidemic. Nature, 2009. 459(7250): p. 1122-5.
_A/swine/Hong_Kong/9656/2001_H	H1N1	Vijaykrishna 2011	inter	No	2001	2001	Swine	Animal	Swine	China	GQ229361.1	GQ229356.1	GQ229360.1	GQ229357.1	GQ229358.1	GQ229362.1	GQ229359.1	GQ229355.1	8	Vijaykrishna, D., et al., Long-term evolution and transmission dynamics of swine influenza A virus. Nature, 2011. 473(7348): p. 519-22.
_A/swine/Hong_Kong/NS1889/2009	H1N1	Vijaykrishna 2010	intra	No	2009	2009	Swine	Animal	Swine	China	CY061834	CY061835	CY061836	CY061837	CY061838	CY061839	CY061840	CY061841	8	Vijaykrishna, D., et al., Reassortment of pandemic H1N1/2009 influenza A virus in swine. Science, 2010. 328(5985): p. 1529.
_A/swine/Hong_Kong/NS613/2009_	H1N1	Vijaykrishna 2010	inter	Yes	2009	2009	Swine	Animal	Swine	China	CY061626	CY061627	CY061628	CY061629	CY061630	CY061631	CY061632	CY061633	8	Vijaykrishna, D., et al., Reassortment of pandemic H1N1/2009 influenza A virus in swine. Science, 2010. 328(5985): p. 1529.
_A/swine/Hong_Kong/NS728/2002_	H1N2	Vijaykrishna 2011	inter	No	2002	2002	Swine	Animal	Swine	China	CY085515.1	CY085516.1	CY085517.1	CY085518.1	CY085519.1	CY085520.1	CY085521.1	CY085522.1	8	Vijaykrishna, D., et al., Long-term evolution and transmission dynamics of swine influenza A virus. Nature, 2011. 473(7348): p. 519-22.
_A/swine/Hong_Kong/NS857/2001_	H1N2	Vijaykrishna 2011	inter	No	2001	2001	Swine	Animal	Swine	China	GQ229352.1	GQ229354.1	GQ229351.1	GQ229348.1	GQ229349.1	GQ229353.1	GQ229350.1	GQ229347.1	8	Vijaykrishna, D., et al., Long-term evolution and transmission dynamics of swine influenza A virus. Nature, 2011. 473(7348): p. 519-22.
_A/swine/HuBei/06/2009_H4N1__	H4N1	Hu 2012	inter	No	2009	2009	Swine	Animal	Swine	China	JX878672	JX878673	JX878674	JX878675	JX878676	JX878677	JX878678	JX878679	8	Hu, Y., et al., Complete Genome Sequence of a Novel H4N1 Influenza Virus Isolated from a Pig in Central China. Journal of Virology, 2012. 86(24): p. 13879-13879.
_A/swine/IL/00685/2005_H1N1__	H1N1	Vincent 2009	inter	No	2005	2005	Swine	Animal	Swine	US	FJ638295	FJ638296	FJ638297	FJ638298	FJ638299	FJ638300	FJ638301	FJ638302	8	Vincent, A.L., et al., Characterization of a newly emerged genetic cluster of H1N1 and H1N2 swine influenza virus in the United States. Virus Genes, 2009. 39(2): p. 176-185.
_A/swine/IL/07003243/2007_H1N2	H1N2	Nelson 2012	inter	No	2007	2007	Swine	Animal	Swine	US	FJ638311	FJ638312	FJ638313	FJ638314	FJ638315	FJ638316	FJ638317	FJ638318	8	Nelson, M.I., et al., Genomic reassortment of influenza A virus in North American swine, 1998-2011. Journal of General Virology, 2012. 93: p. 2584-2589.
_A/swine/Illinois/02450/2008_m	H1N1	Nelson 2012	inter	No	2008	2008	Swine	Animal	Swine	US	CY099060	CY099059	CY099058	CY099052	CY099056	CY099054	CY099053	CY099057	8	Nelson, M.I., et al., Genomic reassortment of influenza A virus in North American swine, 1998-2011. Journal of General Virology, 2012. 93: p. 2584-2589.
_A/swine/Illinois/SG1141/2003_	H1N1	Nelson 2012	inter	No	2003	2003	Swine	Animal	Swine	US	CY099198	CY099197	CY099196	CY099191	CY099194	CY099193	CY099192	CY099195	8	Nelson, M.I., et al., Genomic reassortment of influenza A virus in North American swine, 1998-2011. Journal of General Virology, 2012. 93: p. 2584-2589.
_A/swine/Indiana/00427/2004_H1	H1N2	Nelson 2012	inter	No	2004	2004	Swine	Animal	Swine	US	CY099134	CY099133	CY099132	CY099127	CY099130	CY099129	CY099128	CY099131	8	Nelson, M.I., et al., Genomic reassortment of influenza A virus in North American swine, 1998-2011. Journal of General Virology, 2012. 93: p. 2584-2589.
_A/swine/Indiana/240218/2010_H	H1N2	Ducatez 2011	inter	No	2010	2010	Swine	Animal	Swine	US	CY086877	CY086878	CY086879	CY086880	CY086881	CY086882	CY086883	CY086884	8	Ducatez, M.F., et al., Multiple reassortment between pandemic (H1N1) 2009 and endemic influenza viruses in pigs, United States. Emerg Infect Dis, 2011. 17(9): p. 1624-9.
_A/Swine/Indiana/9K035/99__H1N	H1N2	Karasin 2000	inter	No	1999	1999	Swine	Animal	Swine	US	AF250131	AF250130	AF250129	AF250124	AF250127	AF250126	AF250125	AF250128	8	Karasin, A.I., C.W. Olsen, and G.A. Anderson, Genetic characterization of an H1N2 influenza virus isolated from a pig in Indiana. Journal of Clinical Microbiology, 2000. 38(6): p. 2453-2456.
_A/swine/Iowa/1/1976_H1N1__	H1N1	Khiabanian 2009	intra	No	1976	<1990	Swine	Animal	Swine	US	CY022076	CY022075	CY022074	CY022069	CY022072	CY022071	CY022070	CY022073	8	Khiabanian, H., V. Trifonov, and R. Rabadan, Reassortment Patterns in Swine Influenza Viruses. Plos One, 2009. 4(10).
_A/swine/Iowa/1/1986_H1N1__	H1N1	Khiabanian 2009	intra	No	1986	<1990	Swine	Animal	Swine	US	CY028795	CY028794	CY028793	CY028788	CY028791	CY028790	CY028789	CY028792	8	Khiabanian, H., V. Trifonov, and R. Rabadan, Reassortment Patterns in Swine Influenza Viruses. Plos One, 2009. 4(10).
_A/Swine/Iowa/533/99__H3N2__	H3N2	Karasin 2002	inter	Yes	1999	1999	Swine	Animal	Swine	US	AF251418	AF251413	AF251417	AF251411	AF251415	AF251412	AF251414	AF251416	8	Karasin, A.I., C.W. Olsen, and G.A. Anderson, Genetic characterization of an H1N2 influenza virus isolated from a pig in Indiana. Journal of Clinical Microbiology, 2000. 38(6): p. 2453-2456.
_A/Swine/Iowa/8548-1/98_	H3N2	Zhou 1999	inter	Yes	1998	1998	Swine	Animal	Swine	US	AF153243	AF153247	AF153251	AF153235	AF153255	AF153239	AF153259	AF153263	8	Zhou, N.N., et al., Genetic reassortment of avian, swine, and human influenza A viruses in American pigs. J Virol, 1999. 73(10): p. 8851-6.
_A/swine/Iowa/H03HB4/2003_H3N2	H3N2	Nelson 2012	inter	No	2003	2003	Swine	Animal	Swine	US	GU135915	GU135916	GU135917	GU135918	GU135919	GU135920	GU135921	GU135922	8	Nelson, M.I., et al., Genomic reassortment of influenza A virus in North American swine, 1998-2011. Journal of General Virology, 2012. 93: p. 2584-2589.
_A/swine/Italy/1081/00_H1N2__	H1N2	Lam 2008	inter	No	2000	2000	Swine	Animal	Swine	Europe	AJ306846	AJ306858	AJ311209	AJ344010	AJ307063	AJ412696	AJ316054	AJ344030	8	Lam, T.Y., et al., Evolutionary analyses of European H1N2 swine influenza A virus by placing timestamps on the multiple reassortment events. Virus Res, 2008. 131(2): p. 271-8.
_A/swine/Italy/116114/2010_H1N	H1N2	Moreno 2011	inter	No	2010	2010	Swine	Animal	Swine	Europe	CY067659	CY067660	CY067661	CY067662	CY067663	CY067664	CY067665	CY067666	8	Moreno, A., et al., Novel H1N2 swine influenza reassortant strain in pigs derived from the pandemic H1N1/2009 virus. Veterinary Microbiology, 2011. 149(3-4): p. 472-477.
_A/swine/Italy/1521/98_H1N2__	H1N2	Khiabanian 2009	intra	No	1998	1998	Swine	Animal	Swine	Europe	AJ306849	AJ306862	AJ311206	AJ344012	AJ307067	AJ412701	AJ316052	AJ344028	8	Khiabanian, H., V. Trifonov, and R. Rabadan, Reassortment Patterns in Swine Influenza Viruses. Plos One, 2009. 4(10).
_A/swine/Italy/2064/99_H1N2__	H1N2	Lam 2008	inter	No	1999	1999	Swine	Animal	Swine	Europe	AJ306843	AJ306867	AJ311210	AJ344013	AJ307062	AJ412693	AJ316055	AJ344032	8	Lam, T.Y., et al., Evolutionary analyses of European H1N2 swine influenza A virus by placing timestamps on the multiple reassortment events. Virus Res, 2008. 131(2): p. 271-8.
_A/swine/Italy/22530/2002_H1N2	H1N2	Moreno 2012	inter	No	2002	2002	Swine	Animal	Swine	Europe	JN596946	JN596947	JN596944	HQ658491	JN624324	HQ660234	JN596945	JN596943	8	Moreno, A., et al., Genomic characterization of H1N2 swine influenza viruses in Italy. Veterinary Microbiology, 2012. 156(3-4): p. 265-276.
_A/swine/Italy/526/1985_H3N2__	H3N2	Castrucci 1993	inter	No	1985	<1990	Swine	Animal	Swine	Europe	L05230	CY077917	CY077918	CY077919	CY077920	CY077921	CY077922	CY077923	8	Castrucci, M.R., et al., Genetic reassortment between avian and human influenza A viruses in Italian pigs. Virology, 1993. 193(1): p. 503-6.
_A/swine/Italy/58769/2010_H1N2	H1N2	Moreno 2012	inter	No	2010	2010	Swine	Animal	Swine	Europe	HQ168026	HM771279	HM771274	HM771276	HM771278	HM771275	HM771277	HQ168025	8	Moreno, A., et al., Genomic characterization of H1N2 swine influenza viruses in Italy. Veterinary Microbiology, 2012. 156(3-4): p. 265-276.
_A/swine/Italy/66945/2006_H3N1	H3N1	Moreno 2009	inter	No	2006	2006	Swine	Animal	Swine	Europe	EU091683	EU091682	EU091681	EU037014	EU091679	EU037015	EU091678	EU091680	8	Moreno, A., et al., Novel swine influenza virus subtype H3N1 in Italy. Veterinary Microbiology, 2009. 138(3-4): p. 361-367.
_A/swine/Jilin/19/2007_H3N2__	H3N2	Cong 2010	inter	No	2007	2007	Swine	Animal	Swine	China	GU215023	GU215024	GU215025	GU215026	GU215027	GU215028	GU215029	GU215030	8	Cong, Y., et al., Reassortant between Human-Like H3N2 and Avian H5 Subtype Influenza A Viruses in Pigs: A Potential Public Health Risk. Plos One, 2010. 5(9).
_A/swine/Jilin/37/2008_H3N2__	H3N2	Cong 2010	inter	No	2008	2008	Swine	Animal	Swine	China	GU215031	GU215032	GU215033	GU215034	GU215035	GU215036	GU215037	GU215038	8	Cong, Y., et al., Reassortant between Human-Like H3N2 and Avian H5 Subtype Influenza A Viruses in Pigs: A Potential Public Health Risk. Plos One, 2010. 5(9).
_A/swine/Jilin/5/2007_H3N2__	H3N2	Cong 2010	inter	Yes	2007	2007	Swine	Animal	Swine	China	GU215015	GU215016	GU215017	GU215018	GU215019	GU215020	GU215021	GU215022	8	Cong, Y.L., et al., Antigenic and genetic characterization of H9N2 swine influenza viruses in China. Journal of General Virology, 2007. 88: p. 2035-2041.
_A/swine/Kansas/10-91088/2010_	H3N2	Liu 2012	inter	No	2010	2010	Swine	Animal	Swine	US	JN409388	JN409389	JN409390	JN409391	JN409392	JN409393	JN409394	JN409395	8	Liu, Q., et al., Emergence of novel reassortant H3N2 swine influenza viruses with the 2009 pandemic H1N1 genes in the United States. Archives of Virology, 2012. 157(3): p. 555-562.
_A/swine/Kansas/11-107824/2011	H3N2	Lui 2012	inter	No	2011	2011	Swine	Animal	Swine	US	JN409420	JN409421	JN409422	JN409423	JN409424	JN409425	JN409426	JN409427	8	Liu, Q., et al., Emergence of novel reassortant H3N2 swine influenza viruses with the 2009 pandemic H1N1 genes in the United States. Archives of Virology, 2012. 157(3): p. 555-562.
_A/swine/Kansas/77778/2007_H1N	H1N1	Ma 2010	inter	No	2007	2007	Swine	Animal	Swine	US	GQ484358	GQ484357	GQ484359	GQ484355	GQ484360	GQ484356	GQ484361	GQ484362	8	Ma, W., et al., Identification and characterization of a highly virulent triple reassortant H1N1 swine influenza virus in the United States. Virus Genes, 2010. 40(1): p. 28-36.
_A/swine/Korea/4940/2010_H1N2_	H1N2	Han 2012	intra	No	2010	2010	Swine	Animal	Swine	Asia	JF346718	JF346700	JF346709	JF346725	JF346682	JF346736	JF346691	JF346745	8	Han, J.Y., et al., Identification of Reassortant Pandemic H1N1 Influenza Virus in Korean Pigs. Journal of Microbiology and Biotechnology, 2012. 22(5): p. 699-707.
_A/swine/Korea/C12/2008_H5N2__	H5N2	Lam 2008	inter	No	2008	2008	Swine	Animal	Swine	Asia	FJ461606	FJ461604	FJ461602	FJ461592	FJ461598	FJ461596	FJ461594	FJ461600	8	Lam, T.Y., et al., Evolutionary analyses of European H1N2 swine influenza A virus by placing timestamps on the multiple reassortment events. Virus Res, 2008. 131(2): p. 271-8.
_A/swine/Korea/C13/2008_H5N2__	H5N2	Lam 2008	inter	No	2008	2008	Swine	Animal	Swine	Asia	FJ461607	FJ461605	FJ461603	FJ461593	FJ461599	FJ461597	FJ461595	FJ461601	8	Lam, T.Y., et al., Evolutionary analyses of European H1N2 swine influenza A virus by placing timestamps on the multiple reassortment events. Virus Res, 2008. 131(2): p. 271-8.
_A/swine/Korea/CAN01/2004_H1N1	H1N1	Khiabanian 2009	intra	No	2004	2004	Swine	Animal	Swine	Asia	EU798918	EU798898	EU798878	EU798778	EU798838	EU798818	EU798798	EU798858	8	Khiabanian, H., V. Trifonov, and R. Rabadan, Reassortment Patterns in Swine Influenza Viruses. Plos One, 2009. 4(10).
_A/swine/Korea/CN22/2006_H3N1_	H3N1	Shin 2006	inter	No	2006	2006	Swine	Animal	Swine	Asia	DQ923521	DQ923519	DQ923517	DQ923507	DQ923513	DQ923509	DQ923511	DQ923515	8	Shin, J.-Y., et al., Isolation and characterization of novel H3N1 swine influenza viruses from pigs with respiratory diseases in Korea. Journal of Clinical Microbiology, 2006. 44(11): p. 3923-3927.
_A/swine/Korea/CY04/2007_H3N2_	H3N2	Khiabanian 2009	intra	No	2007	2007	Swine	Animal	Swine	Asia	EU798933	EU798913	EU798893	EU798793	EU798853	EU798833	EU798813	EU798873	8	Khiabanian, H., V. Trifonov, and R. Rabadan, Reassortment Patterns in Swine Influenza Viruses. Plos One, 2009. 4(10).
_A/swine/Korea/CY07/2007_H3N2_	H3N2	Pascua 2008	intra	No	2007	2007	Swine	Animal	Swine	Asia	EU798935	EU798915	EU798895	EU798795	EU798855	EU798835	EU798815	EU798875	8	Pascua, P.N.Q., et al., Seroprevalence and genetic evolutions of swine influenza viruses under vaccination pressure in Korean swine herds. Virus Research, 2008. 138(1-2): p. 43-49.
_A/swine/Korea/PZ72-1/2006_H3N	H3N1	Shin 2006	intra	No	2006	2006	Swine	Animal	Swine	Asia	DQ923520	DQ923518	DQ923516	DQ923506	DQ923512	DQ923508	DQ923510	DQ923514	8	Shin, J.-Y., et al., Isolation and characterization of novel H3N1 swine influenza viruses from pigs with respiratory diseases in Korea. Journal of Clinical Microbiology, 2006. 44(11): p. 3923-3927.
_A/swine/Korea/S5/2005_H1N2__	H1N2	Jo 2007	intra	No	2005	2005	Swine	Animal	Swine	Asia	DQ666932	DQ666931	DQ666930	DQ666925	DQ666928	DQ666927	DQ666926	DQ666929	8	Jo, S.K., et al., Genetic and antigenic characterization of swine H1N2 influenza viruses isolated from Korean pigs. Journal of Microbiology and Biotechnology, 2007. 17(5): p. 868-872.
_A/swine/KU/16/2001_H7N2__	H7N2	Kwon 2011	inter	No	2001	2001	Swine	Animal	Swine	Asia	CY067683	CY067684	CY067685	CY067686	CY067687	CY067688	CY067689	CY067690	8	Kwon, T.Y., et al., Genetic characterization of H7N2 influenza virus isolated from pigs. Veterinary Microbiology, 2011. 153(3-4): p. 393-397.
_A/swine/Liaoning/32/2006_H1N1	H1N1	Lam 2011	inter	No	2006	2006	Swine	Animal	Swine	China	HM754645	HM754646	HM754647	HM754648	HM754649	HM754650	HM754651	HM754652	8	Lam, T.T., et al., Reassortment events among swine influenza A viruses in China: implications for the origin of the 2009 influenza pandemic. J Virol, 2011. 85(19): p. 10279-85.
_A/swine/Lidkoeping/1193/2002_	H1N1	Kiss 2010	intra	No	2002	2002	Swine	Animal	Swine	Europe	GU236506	GU236507	GU236508	GU236509	GU236510	GU236511	GU236512	GU236513	8	Kiss, I., et al., Swine influenza viruses isolated in 1983, 2002 and 2009 in Sweden exemplify different lineages. Acta Veterinaria Scandinavica, 2010. 52.
_A/swine/MI/PU243/04__H3N1__	H3N1	Khiabanian 2009	intra	No	2004	2004	Swine	Animal	Swine	US	DQ150422	DQ150423	DQ150424	DQ150425	DQ150426	DQ150427	DQ150428	DQ150429	8	Khiabanian, H., V. Trifonov, and R. Rabadan, Reassortment Patterns in Swine Influenza Viruses. Plos One, 2009. 4(10).
_A/swine/Minnesota/00395/2004_	H3N1	Ma 2006	inter	No	2004	2004	Swine	Animal	Swine	US	DQ145540	DQ145544	DQ145539	DQ145537	DQ145541	DQ145538	DQ145542	DQ145543	8	Ma, W., et al., Isolation and genetic characterization of new reassortant H3N1 swine influenza virus from pigs in the midwestern United States. J Virol, 2006. 80(10): p. 5092-6.
_A/swine/Minnesota/07002083/20	H1N1	Nelson 2011	inter	No	2007	2007	Swine	Animal	Swine	US	FJ611896	FJ611895	FJ611897	FJ611898	FJ611899	FJ611900	FJ611901	FJ611902	8	Nelson, M.I., et al., Spatial Dynamics of Human-Origin H1 Influenza A Virus in North American Swine. Plos Pathogens, 2011. 7(6).
_A/swine/Minnesota/1192/2001_H	H1N2	Nelson 2012	inter	No	2001	2001	Swine	Animal	Swine	US	CY098465	CY098466	CY098467	CY098468	CY098469	CY098470	CY098471	CY098472	8	Nelson, M.I., et al., Genomic reassortment of influenza A virus in North American swine, 1998-2011. Journal of General Virology, 2012. 93: p. 2584-2589.
_A/swine/Minnesota/226128/2010	H1N1	Ducatez 2011	inter	No	2010	2010	Swine	Animal	Swine	US	CY086909	CY086910	CY086911	CY086912	CY086913	CY086914	CY086915	CY086916	8	Ducatez, M.F., et al., Multiple reassortment between pandemic (H1N1) 2009 and endemic influenza viruses in pigs, United States. Emerg Infect Dis, 2011. 17(9): p. 1624-9.
_A/swine/Minnesota/239105/2009	H3N2	Ducatez 2011	inter	No	2009	2009	Swine	Animal	Swine	US	CY086917	CY086918	CY086919	CY086920	CY086924	CY086922	CY086923	CY086924	8	Ducatez, M.F., et al., Multiple reassortment between pandemic (H1N1) 2009 and endemic influenza viruses in pigs, United States. Emerg Infect Dis, 2011. 17(9): p. 1624-9.
_A/swine/Minnesota/239106/2010	H1N2	Ducatez 2011	inter	No	2010	2010	Swine	Animal	Swine	US	CY086925	CY086926	CY086927	CY086928	CY086929	CY086930	CY086931	CY086932	8	Ducatez, M.F., et al., Multiple reassortment between pandemic (H1N1) 2009 and endemic influenza viruses in pigs, United States. Emerg Infect Dis, 2011. 17(9): p. 1624-9.
_A/Swine/Minnesota/55551/2000_	H1N2	Khiabanian 2009	intra	No	2000	2000	Swine	Animal	Swine	US	AF455734	AF455726	AF455718	AF455678	AF455702	AF455694	AF455686	AF455710	8	Khiabanian, H., V. Trifonov, and R. Rabadan, Reassortment Patterns in Swine Influenza Viruses. Plos One, 2009. 4(10).
_A/swine/Minnesota/5763/2003_H	H1N2	Nelson 2012	inter	No	2003	2003	Swine	Animal	Swine	US	CY098489	CY098490	CY098491	CY098492	CY098493	CY098494	CY098495	CY098496	8	Nelson, M.I., et al., Genomic reassortment of influenza A virus in North American swine, 1998-2011. Journal of General Virology, 2012. 93: p. 2584-2589.
_A/swine/Minnesota/5892-7/1979	H1N1	Khiabanian 2009	intra	No	1979	<1990	Swine	Animal	Swine	US	CY022372	CY022371	CY022370	CY022365	CY022368	CY022367	CY022366	CY022369	8	Khiabanian, H., V. Trifonov, and R. Rabadan, Reassortment Patterns in Swine Influenza Viruses. Plos One, 2009. 4(10).
_A/swine/Minnesota/761/2007_H3	H3N2	Nelson 2012	inter	No	2007	2007	Swine	Animal	Swine	US	JF411836	EU692893	JF346151	FJ519975	JF346135	FJ519964	JF346128	JF346143	8	Nelson, M.I., et al., Genomic reassortment of influenza A virus in North American swine, 1998-2011. Journal of General Virology, 2012. 93: p. 2584-2589.
_A/Swine/Minnesota/9088-2/98__	H3N2	Zhou 1999	inter	Yes	1998	1998	Swine	Animal	Swine	US	AF153242	AF153246	AF153250	AF153234	AF153254	AF153238	AF153258	AF153262	8	Zhou, N.N., et al., Genetic reassortment of avian, swine, and human influenza A viruses in American pigs. J Virol, 1999. 73(10): p. 8851-6.
_A/swine/Minnesota/SG239/2007_	H1N2	Nelson 2011	inter	No	2007	2007	Swine	Animal	Swine	US	CY035430	CY035431	CY035432	CY041903	CY041904	CY041905	CY041906	CY041907	8	Nelson, M.I., et al., Spatial Dynamics of Human-Origin H1 Influenza A Virus in North American Swine. Plos Pathogens, 2011. 7(6).
_A/swine/Missouri/2124514/2006	H2N3	Khiabanian 2008	inter	Yes	2006	2006	Swine	Animal	Swine	US	EU258942	EU258941	EU258940	EU258939	EU258936	EU258937	EU258938	EU258935	8	Khiabanian, H., V. Trifonov, and R. Rabadan, Reassortment Patterns in Swine Influenza Viruses. Plos One, 2009. 4(10).
_A/swine/Missouri/4296424/2006	H2N3	Ma 2007	inter	No	2006	2006	Swine	Animal	Swine	US	EU258950	EU258949	EU258948	EU258943	EU258946	EU258945	EU258944	EU258947	8	Ma, W., et al., Identification of H2N3 influenza A viruses from swine in the United States. Proceedings of the National Academy of Sciences of the United States of America, 2007. 104(52): p. 20949-20954.
_A/swine/Miyazaki/1/2006_H1N2_	H1N2	Khiabanian 2009	intra	No	2006	2006	Swine	Animal	Swine	Japan	AB441177	AB441176	AB441175	AB441170	AB441173	AB441172	AB441171	AB441174	8	Khiabanian, H., V. Trifonov, and R. Rabadan, Reassortment Patterns in Swine Influenza Viruses. Plos One, 2009. 4(10).
_A/swine/Nakhon_pathom/NIAH586	H3N2	Takemae 2008	inter	No	2005	2005	Swine	Animal	Swine	Asia	AB434357	AB434358	AB434359	AB434360	AB434361	AB434362	AB434363	AB434364	8	Takemae, N., et al., Genetic diversity of swine influenza viruses isolated from pigs during 2000 to 2005 in Thailand. Influenza and Other Respiratory Viruses, 2008. 2(5): p. 181-189.
_A/Swine/Nebraska/209/98__H3N2	H3N2	Khiabanian 2008	inter	Yes	1998	1998	Swine	Animal	Swine	US	AF251410	AF251405	AF251409	AF251403	AF251407	AF251404	AF251406	AF251408	8	Khiabanian, H., V. Trifonov, and R. Rabadan, Reassortment Patterns in Swine Influenza Viruses. Plos One, 2009. 4(10).
_A/swine/Nordkirchen/IDT1993/2	H3N2	Zell 2008	inter	No	2003	2003	Swine	Animal	Swine	Europe	EU924268	EU924269	EU924270	EU924271	EU924272	EU924273	EU478814	EU924274	8	Zell, R., et al., Ongoing evolution of swine influenza viruses: a novel reassortant. Archives of Virology, 2008. 153(11): p. 2085-2092.
_A/swine/North_Carolina/2003_H	H3N2	Khiabanian 2009	intra	No	2003	2003	Swine	Animal	Swine	US	EF551050	EF551051	EF551052	EF551053	EF551054	EF551055	EF551056	EF551057	8	Khiabanian, H., V. Trifonov, and R. Rabadan, Reassortment Patterns in Swine Influenza Viruses. Plos One, 2009. 4(10).
_A/swine/North_Carolina/226124	H1N2	Ducatez 2011	inter	No	2010	2010	Swine	Animal	Swine	US	CY086885	CY086886	CY086887	CY086888	CY086889	CY086890	CY086891	CY086892	8	Ducatez, M.F., et al., Multiple reassortment between pandemic (H1N1) 2009 and endemic influenza viruses in pigs, United States. Emerg Infect Dis, 2011. 17(9): p. 1624-9.
_A/swine/North_Carolina/226125	H1N1	Ducatez 2011	inter	Yes	2010	2010	Swine	Animal	Swine	US	CY086893	CY086894	CY086895	CY086896	CY086897	CY086898	CY086899	CY086900	8	Ducatez, M.F., et al., Multiple reassortment between pandemic (H1N1) 2009 and endemic influenza viruses in pigs, United States. Emerg Infect Dis, 2011. 17(9): p. 1624-9.
_A/swine/North_Carolina/226126	H1N1	Ducatez 2011	inter	Yes	2010	2010	Swine	Animal	Swine	US	CY086901	CY086902	CY086903	CY086904	CY086905	CY086906	CY086907	CY086908	8	Ducatez, M.F., et al., Multiple reassortment between pandemic (H1N1) 2009 and endemic influenza viruses in pigs, United States. Emerg Infect Dis, 2011. 17(9): p. 1624-9.
_A/swine/North_Carolina/239108	H1N2	Ducatez 2011	inter	No	1998	1998	Swine	Animal	Swine	US	AF153240	AF153244	AF153248	AF153232	AF153252	AF153236	AF153256	AF153260	8	Ducatez, M.F., et al., Multiple reassortment between pandemic (H1N1) 2009 and endemic influenza viruses in pigs, United States. Emerg Infect Dis, 2011. 17(9): p. 1624-9.
_A/Swine/North_Carolina/35922/	H3N2	Zhou 2000	inter	No	1998	1998	Swine	Animal	Swine	US	AF251410	AF251405	AF251409	AF251403	AF251407	AF251404	AF251406	AF251408	8	Zhou, N.N., et al., Emergence of H3N2 reassortant influenza A viruses in North American pigs. Veterinary Microbiology, 2000. 74(1-2): p. 47-58.
_A/swine/North_Carolina/47834/	H1N1	Nelson 2011	inter	No	2000	2000	Swine	Animal	Swine	US	CY098473	CY098474	CY098475	CY098476	CY098477	CY098478	CY098479	CY098480	8	Nelson, M.I., et al., Spatial Dynamics of Human-Origin H1 Influenza A Virus in North American Swine. Plos Pathogens, 2011. 7(6).
_A/swine/Ohio/24366/2007_H1N1_	H1N1	Yassine 2009	inter	No	2007	2007	Swine	Animal	Swine	US	EU409946	EU409945	EU409947	EU409948	EU409950	EU409949	EU409951	EU409952	8	Yassine, H.M., et al., Characterization of triple reassortant H1N1 influenza A viruses from swine in Ohio. Veterinary Microbiology, 2009. 139(1-2): p. 132-139.
_A/swine/Ohio/FAH10-1/2010_H1N	H1N2	Ali 2012	inter	No	2010	2010	Swine	Animal	Swine	US	HQ833563	HQ833564	HQ833565	HQ833566	HQ833567	HQ833568	HQ833569	HQ833570	8	Ali, A., et al., Identification of swine H1N2/pandemic H1N1 reassortant influenza virus in pigs, United States. Veterinary Microbiology, 2012. 158(1-2): p. 60-68.
_A/swine/Oklahoma/010226-16/20	H1N2	Nelson 2011	inter	No	2008	2008	Swine	Animal	Swine	US	CY045588	CY045589	CY045590	CY045591	CY045592	CY045593	CY045594	CY045595	8	Nelson, M.I., et al., Spatial Dynamics of Human-Origin H1 Influenza A Virus in North American Swine. Plos Pathogens, 2011. 7(6).
_A/Swine/Oklahoma/18089/99_H3N	H3N2	Webby 2001	inter	Yes	1999	1999	Swine	Animal	Swine	US	AF268167	AF268163	AF268157	AF268125	AF268142	AF268140	AF268131	AF268149	8	Webby, R.J., et al., Evolving H3N2 and emerging H1N2 swine influenza viruses in the United States, in Options for the Control of Influenza Iv, A.D.M. Osterhaus, N. Cox, and A.W. Hampson, Editors. 2001. p. 241-249.
_A/Swine/Oklahoma/18717/99_H3N	H3N2	Webby 2001	inter	Yes	1999	1999	Swine	Animal	Swine	US	AF268168	AF268159	AF268158	AF268123	AF268143	AF268136	AF268130	AF268150	8	Webby, R.J., et al., Evolving H3N2 and emerging H1N2 swine influenza viruses in the United States, in Options for the Control of Influenza Iv, A.D.M. Osterhaus, N. Cox, and A.W. Hampson, Editors. 2001. p. 241-249.
_A/swine/Ontario/11112/2004_H1	H1N1	Khiabanian 2009	intra	No	2004	2004	Swine	Animal	Swine	US	DQ280245	DQ280246	DQ280247	DQ280250	DQ280249	DQ280251	DQ280252	DQ280248	8	Khiabanian, H., V. Trifonov, and R. Rabadan, Reassortment Patterns in Swine Influenza Viruses. Plos One, 2009. 4(10).
_A/swine/Ontario/48235/04_H1N2	H1N2	Karasin 2006	inter	No	2004	2004	Swine	Animal	Swine	US	DQ280229	DQ280230	DQ280231	DQ280236	DQ280233	DQ280235	DQ280234	DQ280232	8	Karasin, A.I., S. Carman, and C.W. Olsen, Identification of human H1N2 and human-swine reassortant H1N2 and H1N1 influenza a viruses among pigs in Ontario, Canada (2003 to 2005). Journal of Clinical Microbiology, 2006. 44(3): p. 1123-1126.
_A/swine/Ontario/52156/03_H1N2	H1N2	Nelson 2011	inter	No	2003	2003	Swine	Animal	Swine	US	DQ280221	DQ280222	DQ280223	DQ280227	DQ280225	DQ280226	DQ280228	DQ280224	8	Nelson, M.I., et al., Spatial Dynamics of Human-Origin H1 Influenza A Virus in North American Swine. Plos Pathogens, 2011. 7(6).
_A/swine/Ontario/53518/03_H1N1	H1N1	Karasin 2006	inter	No	2003	2003	Swine	Animal	Swine	US	DQ280213	DQ280214	DQ280215	DQ280219	DQ280217	DQ280218	DQ280220	DQ280216	8	Karasin, A.I., S. Carman, and C.W. Olsen, Identification of human H1N2 and human-swine reassortant H1N2 and H1N1 influenza a viruses among pigs in Ontario, Canada (2003 to 2005). Journal of Clinical Microbiology, 2006. 44(3): p. 1123-1126.
_A/swine/Ontario/55383/04_H1N2	H1N2	Karasin 2006	inter	No	2004	2004	Swine	Animal	Swine	US	DQ280205	DQ280206	DQ280207	DQ280212	DQ280209	DQ280211	DQ280210	DQ280208	8	Karasin, A.I., S. Carman, and C.W. Olsen, Identification of human H1N2 and human-swine reassortant H1N2 and H1N1 influenza a viruses among pigs in Ontario, Canada (2003 to 2005). Journal of Clinical Microbiology, 2006. 44(3): p. 1123-1126.
_A/swine/Ontario/6/1981_H1N1__	H1N1	Khiabanian 2009	intra	No	1981	<1990	Swine	Animal	Swine	US	CY026458	CY026457	CY026456	CY026451	CY026454	CY026453	CY026452	CY026455	8	Khiabanian, H., V. Trifonov, and R. Rabadan, Reassortment Patterns in Swine Influenza Viruses. Plos One, 2009. 4(10).
_A/swine/QC/1488-2/2009_H1N1__	H1N1	Nfon 2011	intra	No	2009	2009	Swine	Animal	Swine	US	JF713848	JF713849	JF713850	JF713851	JF713852	JF713853	JF713854	JF713855	8	Nfon, C.K., et al., Characterization of H1N1 Swine Influenza Viruses Circulating in Canadian Pigs in 2009. Journal of Virology, 2011. 85(17): p. 8667-8679.
_A/swine/QC/1531-3/2009_H1N1__	H1N1	Nfon 2011	intra	No	2009	2009	Swine	Animal	Swine	US	JF713871	JF713872	JF713873	JF713874	JF713875	JF713876	JF713877	JF713878	8	Nfon, C.K., et al., Characterization of H1N1 Swine Influenza Viruses Circulating in Canadian Pigs in 2009. Journal of Virology, 2011. 85(17): p. 8667-8679.
_A/swine/QC/1695-3/2009_H1N1__	H1N1	Nfon 2011	intra	No	2009	2009	Swine	Animal	Swine	US	JF713888	JF713889	JF713890	JF713891	JF713892	JF713893	JF713894	JF713895	8	Nfon, C.K., et al., Characterization of H1N1 Swine Influenza Viruses Circulating in Canadian Pigs in 2009. Journal of Virology, 2011. 85(17): p. 8667-8679.
_A/swine/QC/1697-1/2009_H1N1__	H1N1	Nfon 2011	intra	No	2009	2009	Swine	Animal	Swine	US	JF713896	JF713897	JF713898	JF713899	JF713900	JF713901	JF713902	JF713903	8	Nfon, C.K., et al., Characterization of H1N1 Swine Influenza Viruses Circulating in Canadian Pigs in 2009. Journal of Virology, 2011. 85(17): p. 8667-8679.
_A/swine/QC/3399-6/2009_H1N1__	H1N1	Nfon 2011	intra	No	2009	2009	Swine	Animal	Swine	US	JF713949	JF713950	JF713951	JF713952	JF713953	JF713954	JF713955	JF713956	8	Nfon, C.K., et al., Characterization of H1N1 Swine Influenza Viruses Circulating in Canadian Pigs in 2009. Journal of Virology, 2011. 85(17): p. 8667-8679.
_A/swine/QC/370/2009_H1N1__	H1N1	Nfon 2011	intra	No	2009	2009	Swine	Animal	Swine	US	JF713823	JF713824	JF713825	JF713826	JF713827	JF713828	JF713829	JF713830	8	Nfon, C.K., et al., Characterization of H1N1 Swine Influenza Viruses Circulating in Canadian Pigs in 2009. Journal of Virology, 2011. 85(17): p. 8667-8679.
_A/swine/QC/398/2009_H1N1__	H1N1	Nfon 2011	intra	No	2009	2009	Swine	Animal	Swine	US	JF713831	JF713832	JF713833	JF713834	JF713835	JF713836	JF713837	JF713838	8	Nfon, C.K., et al., Characterization of H1N1 Swine Influenza Viruses Circulating in Canadian Pigs in 2009. Journal of Virology, 2011. 85(17): p. 8667-8679.
_A/swine/Quebec/1262080/2010_H	H3N2	Tremblay 2011	inter	No	2010	2010	Swine	Animal	Swine	US	JN584176	JN817421	JN584177	JN584178	JN584179	JN584180	JN584181	JN584182	8	Tremblay, D., et al., Emergence of a New Swine H3N2 and Pandemic (H1N1) 2009 Influenza A Virus Reassortant in Two Canadian Animal Populations, Mink and Swine. Journal of Clinical Microbiology, 2011. 49(12): p. 4386-4390.
_A/swine/Ratchaburi/NIAH1481/2	H1N1	Takemae 2008	inter	No	2000	2000	Swine	Animal	Swine	Asia	AB434285	AB434286	AB434287	AB434288	AB434289	AB434290	AB434291	AB434292	8	Takemae, N., et al., Genetic diversity of swine influenza viruses isolated from pigs during 2000 to 2005 in Thailand. Influenza and Other Respiratory Viruses, 2008. 2(5): p. 181-189.
_A/swine/Ratchaburi/NIAH59/200	H3N2	Takemae 2008	inter	No	2004	2004	Swine	Animal	Swine	Asia	AB434365	AB434366	AB434367	AB434368	AB434369	AB434370	AB434371	AB434372	8	Takemae, N., et al., Genetic diversity of swine influenza viruses isolated from pigs during 2000 to 2005 in Thailand. Influenza and Other Respiratory Viruses, 2008. 2(5): p. 181-189.
_A/swine/Ratchaburi/NIAH874/20	H3N2	Takemae 2008	inter	No	2005	2005	Swine	Animal	Swine	Asia	AB434373	AB434374	AB434375	AB434376	AB434377	AB434378	AB434379	AB434380	8	Takemae, N., et al., Genetic diversity of swine influenza viruses isolated from pigs during 2000 to 2005 in Thailand. Influenza and Other Respiratory Viruses, 2008. 2(5): p. 181-189.
_A/swine/Saitama/1/2000_H1N2__	H1N2	Shimada 2004	inter	No	2000	2000	Swine	Animal	Swine	Japan	AB600244	AB600562	AB600846	AB600851	AB600856	AB600861	AB600866	AB600945	8	Shimada, S., et al., Existence of reassortant A (H1N2) swine influenza viruses in Saitama Prefecture, Japan, in Options for the Control of Influenza V, Y. Kawaoka, Editor 2004. p. 749-753.
_A/swine/Saraburi/NIAH13021/20	H1N2	Takemae 2008	inter	No	2005	2005	Swine	Animal	Swine	Asia	AB434333	AB434334	AB434335	AB434336	AB434337	AB434338	AB434339	AB434340	8	Takemae, N., et al., Genetic diversity of swine influenza viruses isolated from pigs during 2000 to 2005 in Thailand. Influenza and Other Respiratory Viruses, 2008. 2(5): p. 181-189.
_A/swine/Scotland/410440/94_H1	H1N2	Brown 1998	inter	No	1994	1994	Swine	Animal	Swine	Europe	AJ306844	AJ306868	AJ311204	AF085413	AJ307064	AJ412697	AJ316060	AJ344034	8	Brown, I.H., et al., Multiple genetic reassortment of avian and human influenza A viruses in European pigs, resulting in the emergence of an H1N2 virus of novel genotype. Journal of General Virology, 1998. 79: p. 2947-2955.
_A/swine/Shandong/106/2007_H3N	H3N2	Bi 2010	inter	No	2007	2007	Swine	Animal	Swine	China	GU086102	GU086103	GU086104	GU086105	GU086106	GU086107	GU086108	GU086109	8	Bi, Y., et al., Novel Swine Influenza Virus Reassortants in Pigs, China. Emerging Infectious Diseases, 2010. 16(7): p. 1162-1164.
_A/swine/Shandong/1123/2008_H1	H1N1	Lu 2010	inter	No	2008	2008	Swine	Animal	Swine	China	HM176665	GU646029	GU646035	GU646030	GU646031	GU646032	GU646033	GU646034	8	Lu, L., et al., Genetic correlation between current circulating H1N1 swine and human influenza viruses. Journal of Clinical Virology, 2010. 49(3): p. 186-191.
_A/swine/Shandong/2/03_H5N1__	H5N1	Shi 2008	inter	No	2003	2003	Swine	Animal	Swine	China	AY700215	AY700214	AY700213	AY646424	AY646426	AY646425	AY700217	AY700216	8	Shi, W.F., et al., Genetic analysis of four porcine avian influenza viruses isolated from Shandong, China. Archives of Virology, 2008. 153(1): p. 211-217.
_A/swine/Shandong/275/2009_H1N	H1N1	Bi 2010	inter	No	2009	2009	Swine	Animal	Swine	China	GU086062	GU086063	GU086064	GU086065	GU086066	GU086067	GU086068	GU086069	8	Bi, Y., et al., Novel Swine Influenza Virus Reassortants in Pigs, China. Emerging Infectious Diseases, 2010. 16(7): p. 1162-1164.
_A/swine/Shandong/327/2009_H1N	H1N1	Bi 2010	inter	Yes	2009	2009	Swine	Animal	Swine	China	GU086070	GU086071	GU086072	GU086073	GU086074	GU086075	GU086076	GU086077	8	Bi, Y., et al., Novel Swine Influenza Virus Reassortants in Pigs, China. Emerging Infectious Diseases, 2010. 16(7): p. 1162-1164.
_A/swine/Shandong/fHZ/2003_H9N	H9N2	Cong 2007	inter	No	2003	2003	Swine	Animal	Swine	China	GQ477278	GQ477279	GQ477287	DQ981602	DQ981603	DQ981604	DQ981605	DQ981606	8	Cong, Y.L., et al., Antigenic and genetic characterization of H9N2 swine influenza viruses in China. Journal of General Virology, 2007. 88: p. 2035-2041.
_A/swine/Shandong/fJN/2003_H9N	H9N2	Cong 2007	inter	No	2003	2003	Swine	Animal	Swine	China	DQ981575	GQ477283	GQ477286	DQ981578	DQ981579	DQ981580	DQ981581	DQ981582	8	Cong, Y.L., et al., Antigenic and genetic characterization of H9N2 swine influenza viruses in China. Journal of General Virology, 2007. 88: p. 2035-2041.
_A/swine/Shandong/fLS/2003_H9N	H9N2	Cong 2007	inter	No	2003	2003	Swine	Animal	Swine	China	DQ981615	DQ981616	DQ981617	DQ981618	DQ981619	DQ981620	DQ981621	DQ981622	8	Cong, Y.L., et al., Antigenic and genetic characterization of H9N2 swine influenza viruses in China. Journal of General Virology, 2007. 88: p. 2035-2041.
_A/swine/Shandong/fNY/2003_H9N	H9N2	Cong 2007	inter	No	2003	2003	Swine	Animal	Swine	China	DQ981607	GQ477281	GQ477284	DQ981610	DQ981611	DQ981612	DQ981613	DQ981614	8	Cong, Y.L., et al., Antigenic and genetic characterization of H9N2 swine influenza viruses in China. Journal of General Virology, 2007. 88: p. 2035-2041.
_A/swine/Shandong/fZC/2003_H9N	H9N2	Cong 2007	inter	No	2003	2003	Swine	Animal	Swine	China	DQ981623	DQ981624	DQ981625	DQ981626	DQ981627	DQ981628	DQ981629	DQ981630	8	Cong, Y.L., et al., Antigenic and genetic characterization of H9N2 swine influenza viruses in China. Journal of General Virology, 2007. 88: p. 2035-2041.
_A/swine/Shandong/na/2003_H9N2	H9N2	Shi 2008	inter	No	2003	2003	Swine	Animal	Swine	China	DQ997418	DQ997417	DQ997424	DQ997419	DQ997422	DQ997421	DQ997420	DQ997423	8	Shi, W.F., et al., Genetic analysis of four porcine avian influenza viruses isolated from Shandong, China. Archives of Virology, 2008. 153(1): p. 211-217.
_A/swine/Shandong/nb/2003_H9N2	H9N2	Shi 2008	inter	No	2003	2003	Swine	Animal	Swine	China	DQ997427	DQ997426	DQ997432	DQ997428	DQ997430	DQ997429	DQ997425	DQ997431	8	Shi, W.F., et al., Genetic analysis of four porcine avian influenza viruses isolated from Shandong, China. Archives of Virology, 2008. 153(1): p. 211-217.
_A/swine/Shandong/nc/2005_H9N2	H9N2	Shi 2008	inter	Yes	2005	2005	Swine	Animal	Swine	China	DQ997435	DQ997434	DQ997433	DQ997437	DQ997439	DQ997438	DQ997436	DQ997440	8	Shi, W.F., et al., Genetic analysis of four porcine avian influenza viruses isolated from Shandong, China. Archives of Virology, 2008. 153(1): p. 211-217.
_A/swine/Shanghai/1/2007_H1N2_	H1N2	Khiabanian 2009	intra	No	2007	2007	Swine	Animal	Swine	China	FJ374512	FJ374513	FJ374517	FJ374511	FJ374515	FJ374514	FJ374518	FJ374516	8	Khiabanian, H., V. Trifonov, and R. Rabadan, Reassortment Patterns in Swine Influenza Viruses. Plos One, 2009. 4(10).
_A/swine/Skane/1321/1983_H1N1_	H1N1	Kiss 2010	inter	No	1983	<1990	Swine	Animal	Swine	Europe	GU236514	GU236515	GU236516	GU236517	GU236518	GU236519	GU236520	GU236521	8	Kiss, I., et al., Swine influenza viruses isolated in 1983, 2002 and 2009 in Sweden exemplify different lineages. Acta Veterinaria Scandinavica, 2010. 52.
_A/swine/South_Dakota/152B/200	H1N2	Nelson 2012	inter	No	2009	2009	Swine	Animal	Swine	US	HQ840335	HQ840336	HQ840334	HQ840338	HQ840331	HQ840337	HQ840333	HQ840332	8	Nelson, M.I., et al., Genomic reassortment of influenza A virus in North American swine, 1998-2011. Journal of General Virology, 2012. 93: p. 2584-2589.
_A/swine/Spain/33601/2001_H3N2	H3N2	Khiabanian 2009	intra	No	2001	2001	Swine	Animal	Swine	Europe	CY009379	CY009378	CY009377	CY009372	CY009375	CY009374	CY009373	CY009376	8	Khiabanian, H., V. Trifonov, and R. Rabadan, Reassortment Patterns in Swine Influenza Viruses. Plos One, 2009. 4(10).
_A/swine/Spain/53207/2004_H1N1	H1N1	Khiabanian 2009	intra	No	2004	2004	Swine	Animal	Swine	Europe	CY010587	CY010586	CY010585	CY010580	CY010583	CY010582	CY010581	CY010584	8	Khiabanian, H., V. Trifonov, and R. Rabadan, Reassortment Patterns in Swine Influenza Viruses. Plos One, 2009. 4(10).
_A/swine/Sweden/1021/2009_H1N2	H1N2	Balint 2009	inter	No	2009	2009	Swine	Animal	Swine	Europe	GQ495129	GQ495130	GQ495131	GQ495132	GQ495133	GQ495134	GQ495135	GQ495136	8	Balint, A., et al., The first Swedish H1N2 swine influenza virus isolate represents an uncommon reassortant. Virol J, 2009. 6: p. 180.
_A/swine/Tennessee/15/1976_H1N	H1N1	Khiabanian 2009	intra	No	1976	<1990	Swine	Animal	Swine	US	CY022052	CY022051	CY022050	CY022045	CY022048	CY022047	CY022046	CY022049	8	Khiabanian, H., V. Trifonov, and R. Rabadan, Reassortment Patterns in Swine Influenza Viruses. Plos One, 2009. 4(10).
_A/swine/Tennessee/19/1976_H1N	H1N1	Khiabanian 2009	intra	No	1976	<1990	Swine	Animal	Swine	US	CY022068	CY022067	CY022066	CY022061	CY022064	CY022063	CY022062	CY022065	8	Khiabanian, H., V. Trifonov, and R. Rabadan, Reassortment Patterns in Swine Influenza Viruses. Plos One, 2009. 4(10).
_A/swine/Tennessee/23/1976_H1N	H1N1	Khiabanian 2009	intra	No	1976	<1990	Swine	Animal	Swine	US	CY026426	CY026425	CY026424	CY026419	CY026422	CY026421	CY026420	CY026423	8	Khiabanian, H., V. Trifonov, and R. Rabadan, Reassortment Patterns in Swine Influenza Viruses. Plos One, 2009. 4(10).
_A/swine/Tennessee/48/1977_H1N	H1N1	Khiabanian 2009	intra	No	1977	<1990	Swine	Animal	Swine	US	CY025064	CY025063	CY025062	CY024941	CY025060	CY025059	CY025058	CY025061	8	Khiabanian, H., V. Trifonov, and R. Rabadan, Reassortment Patterns in Swine Influenza Viruses. Plos One, 2009. 4(10).
_A/swine/Tennessee/61/1977_H1N	H1N1	Khiabanian 2009	intra	No	1977	<1990	Swine	Animal	Swine	US	CY024949	CY024948	CY024947	CY024942	CY024945	CY024944	CY024943	CY024946	8	Khiabanian, H., V. Trifonov, and R. Rabadan, Reassortment Patterns in Swine Influenza Viruses. Plos One, 2009. 4(10).
_A/swine/Tennessee/62/1977_H1N	H1N1	Khiabanian 2009	intra	No	1977	<1990	Swine	Animal	Swine	US	CY022284	CY022283	CY022282	CY022277	CY022280	CY022279	CY022278	CY022281	8	Khiabanian, H., V. Trifonov, and R. Rabadan, Reassortment Patterns in Swine Influenza Viruses. Plos One, 2009. 4(10).
_A/swine/Tennessee/64/1977_H1N	H1N1	Khiabanian 2009	intra	No	1977	<1990	Swine	Animal	Swine	US	CY022148	CY022147	CY022146	CY022141	CY022144	CY022143	CY022142	CY022145	8	Khiabanian, H., V. Trifonov, and R. Rabadan, Reassortment Patterns in Swine Influenza Viruses. Plos One, 2009. 4(10).
_A/swine/Tennessee/82/1977_H1N	H1N1	Khiabanian 2009	intra	No	1977	<1990	Swine	Animal	Swine	US	CY022308	CY022307	CY022306	CY022301	CY022304	CY022303	CY022302	CY022305	8	Khiabanian, H., V. Trifonov, and R. Rabadan, Reassortment Patterns in Swine Influenza Viruses. Plos One, 2009. 4(10).
_A/swine/Tennessee/96/1977_H1N	H1N1	Khiabanian 2009	intra	No	1977	<1990	Swine	Animal	Swine	US	CY025068	CY025067	CY025066	CY024950	CY024953	CY024952	CY024951	CY025065	8	Khiabanian, H., V. Trifonov, and R. Rabadan, Reassortment Patterns in Swine Influenza Viruses. Plos One, 2009. 4(10).
_A/swine/Texas/008648/2008_H1N	H1N2	Nelson 2011	inter	No	2008	2008	Swine	Animal	Swine	US	CY045580	CY045581	CY045582	CY045583	CY045584	CY045585	CY045586	CY045587	8	Nelson, M.I., et al., Spatial Dynamics of Human-Origin H1 Influenza A Virus in North American Swine. Plos Pathogens, 2011. 7(6).
_A/swine/Texas/4199-2/1998_H3N	H3N2	Zhou 1999	inter	No	1998	1998	Swine	Animal	Swine	US	AF153241	AF153245	AF268112	AF153249	AF153253	AF153237	AF153257	AF153261	8	Zhou, N.N., et al., Genetic reassortment of avian, swine, and human influenza A viruses in American pigs. J Virol, 1999. 73(10): p. 8851-6.
_A/swine/Thailand/CU-SA43/2010	H1N1	Kitikoon 2011	intra	No	2010	2010	Swine	Animal	Swine	Asia	CY076736	CY076737	CY076738	CY076739	CY076740	CY076741	CY076742	CY076743	8	Kitikoon, P., et al., Brief report: molecular characterization of a novel reassorted pandemic H1N1 2009 in Thai pigs. Virus Genes, 2011. 43(1): p. 1-5.
_A/swine/Tianjin/1/2004_H1N2__	H1N2	Xu 2009	inter	No	2004	2004	Swine	Animal	Swine	China	GQ405859	GQ405858	GQ405860	GQ405861	GQ405862	GQ405863	GQ405864	GQ405865	8	Xu, C., et al., Two genotypes of H1N2 swine influenza viruses appeared among pigs in China. Journal of Clinical Virology, 2009. 46(2): p. 192-195.
_A/swine/Tochigi/2/2011_H1N2__	H1N2	Matsuu 2012	inter	No	2011	2011	Swine	Animal	Swine	Japan	AB741004	AB741005	AB741006	AB741007	AB741008	AB741009	AB741010	AB741011	8	Matsuu, A., et al., Genetic characterization of swine influenza viruses isolated in Japan between 2009 and 2012. Microbiology and Immunology, 2012. 56(11): p. 792-803.
_A/swine/Udon_Thani/NIAH464/20	H3N2	Takemae 2008	inter	No	2004	2004	Swine	Animal	Swine	Asia	AB434349	AB434350	AB434351	AB434352	AB434353	AB434354	AB434355	AB434356	8	Takemae, N., et al., Genetic diversity of swine influenza viruses isolated from pigs during 2000 to 2005 in Thailand. Influenza and Other Respiratory Viruses, 2008. 2(5): p. 181-189.
_A/Swine/Wisconsin/14094/99_H3	H3N2	Tang 2005	inter	Yes	1999	1999	Swine	Animal	Swine	US	AF268165	AF268162	AF268156	AF268126	AF268141	AF268137	AF268132	AF268148	8	Tang, Y., et al., Isolation and characterization of H3N2 influenza A virus from turkeys. Avian Diseases, 2005. 49(2): p. 207-213.
_A/swine/Wisconsin/1915/1988_H	H1N1	Tang 2005	inter	No	1988	<1990	Swine	Animal	Swine	US	CY022436	CY022435	CY039922	CY022429	CY022432	CY039919	CY022430	CY022433	8	Tang, Y., et al., Isolation and characterization of H3N2 influenza A virus from turkeys. Avian Diseases, 2005. 49(2): p. 207-213.
_A/swine/Zhejiang/1/2004_H1N2_	H1N2	Qi 2006	inter	No	2007	2007	Swine	Animal	Swine	China	FJ415615	FJ415614	FJ415616	FJ415610	FJ415617	FJ415611	FJ415612	FJ415613	8	Qi, X. and C.P. Lu, Genetic characterization of novel reassortant H1N2 influenza A viruses isolated from pigs in southeastern China. Archives of Virology, 2006. 151(11): p. 2289-2299.
_A/swine/Zhejiang/1/2007_H1N1_	H1N2	Yu 2009	inter	No	2007	2007	Swine	Animal	Swine	China	DQ139325	DQ139327	DQ139326	DQ139320	DQ139324	DQ139321	DQ139322	DQ139323	8	Yu, H., et al., Isolation and genetic characterization of avian-like H1N1 and novel ressortant H1N2 influenza viruses from pigs in China. Biochem Biophys Res Commun, 2009. 386(2): p. 278-83.
_A/Taiwan/01/1986_H1N1__	H1N1	Nelson 2008	intra	Yes	1986	<1990	Human	Human	Human	China	DQ508870	DQ508871	DQ508872	DQ508873	DQ508874	DQ508875	DQ508876	DQ508877	8	Nelson, M.I., et al., Multiple reassortment events in the evolutionary history of H1N1 influenza A virus since 1918. Plos Pathogens, 2008. 4(2).
_A/Taiwan/2885/2008_H1N1__	H1N1	Yang 2011	intra	No	2008	2008	Human	Human	Human	China	HQ291979	HQ291959	HQ292029	HQ291884	HQ291929	HQ291909	HQ292004	HQ291854	8	Yang, J.-R., et al., Reassortment and Mutations Associated with Emergence and Spread of Oseltamivir-Resistant Seasonal Influenza A/H1N1 Viruses in 2005-2009. Plos One, 2011. 6(3).
_A/teal/Alberta/16/97_H2N9__	H2N9	Hatchette 2004	inter	No	1997	1997	Teal	Animal	Aquatic bird	US	AY633395	AY633394	AY633393	AY633388	AY633391	AY633390	AY633389	AY633392	8	Hatchette, T.F., et al., Influenza A viruses in feral Canadian ducks: extensive reassortment in nature. Journal of General Virology, 2004. 85: p. 2327-2337.
_A/teal/Chany/7119/2008_H15N4_	H15N4	Sivay 2013	inter	No	2008	2008	Teal	Animal	Aquatic bird	Japan	CY098537	CY098538	CY098539	CY098540	CY098541	CY098542	CY098543	CY098544	8	Sivay, M.V., et al., Influenza A (H15N4) Virus Isolation in Western Siberia, Russia. Journal of Virology, 2013. 87(6): p. 3578-3582.
_A/teal/China/2978.1/2002_H5N1	H5N1	Duan 2007	inter	No	2002	2002	Teal	Animal	Aquatic bird	China	AY651747.2	AY651693.2	AY651639.2	AY651352.1	AY651527.2	AY651473.2	AY651417.1	AY651581.1	8	Duan, L., et al., Characterization of low-pathogenic H5 subtype influenza viruses from Eurasia: implications for the origin of highly pathogenic H5N1 viruses. J Virol, 2007. 81(14): p. 7529-39.
_A/teal/Italy/3931-38/2005_H5N	H5N3	Briand 2009	inter	No	2005	2005	Teal	Animal	Aquatic bird	Europe	CY022644	CY022643	CY022642	CY022637	CY022640	CY022639	CY022638	CY022642	8	Briand, F.X., et al., Phylogeny and genotyping of recent avian low-pathogenic H5 subtype influenza viruses from French ducks. Journal of General Virology, 2010. 91: p. 960-970.
_A/tern/Australia/1/04_H2N5__	H2N5	Kishida 2008	inter	No	2004	2004	Teal	Animal	Aquatic bird	Australia	AB266379	AB266380	AB266381	AB266382	AB266383	AB266384	AB266385	AB266386	8	Kishida, N., et al., H2N5 influenza virus isolates from terns in Australia: genetic reassortants between those of the Eurasian and American lineages. Virus Genes, 2008. 37(1): p. 16-21.
_A/Texas/2922-3/1986_H1N1__	H1N1	Nelson 2008	intra	Yes	1986	<1990	Human	Human	Human	US	CY020572	CY020571	CY020570	CY020565	CY020568	CY020567	CY020566	CY020569	8	Nelson, M.I., et al., Multiple reassortment events in the evolutionary history of H1N1 influenza A virus since 1918. Plos Pathogens, 2008. 4(2).
_A/Thailand/271/2005_H1N1__	H1N1	Komadina 2007	inter	No	2005	2005	Human	Human	Human	Asia	EF101754	EF101753	CY047427	EF101749	EF101752	EF101756	EF101750	EF101751	8	Komadina, N., et al., Genetic analysis of two influenza A (H1) swine viruses isolated from humans in Thailand and the Philippines. Virus Genes, 2007. 35(2): p. 161-165.
_A/Tokyo/3/1967_H2N2__	H2N2	Lindstorm 2004	inter	No	1967	<1990	Human	Human	Human	Japan	AY209950	AY210023	AY210006	AY209987	AY210096	AY209929	AY210059	AY210183	8	Lindstrom, S.E., et al., Phylogenetic analysis of the entire genome of influenza a (H3N2) viruses from Japan: Evidence for genetic reassortment of the six internal genes. Journal of Virology, 1998. 72(10): p. 8021-8031.
_A/Tonga/14/1984_H1N1__	H1N1	Nelson 2008	intra	Yes	1984	<1990	Human	Human	Human	Australia	CY020492	CY020491	CY020490	CY020485	CY020488	CY020487	CY020486	CY020489	8	Nelson, M.I., et al., Multiple reassortment events in the evolutionary history of H1N1 influenza A virus since 1918. Plos Pathogens, 2008. 4(2).
_A/tree_sparrow/Henan/1/2004_H	H5N1	Duan 2007	inter	No	2004	2004	Tree sparrow	Animal	Other Avian	China	DQ073399	DQ073403	DQ073407	AY741215	DQ073411	AY741216	DQ073415	DQ073419	8	Duan, L., et al., Characterization of low-pathogenic H5 subtype influenza viruses from Eurasia: implications for the origin of highly pathogenic H5N1 viruses. J Virol, 2007. 81(14): p. 7529-39.
_A/tree_sparrow/Henan/2/2004_H	H5N1	Zhao 2008	intra	No	2004	2004	Tree sparrow	Animal	Other Avian	China	DQ073400	DQ073404	DQ073408	AY741217	DQ073412	AY741218	DQ073416	DQ073420	8	Zhao, Z.-M., et al., Genotypic diversity of H5N1 highly pathogenic avian influenza viruses. Journal of General Virology, 2008. 89: p. 2182-2193.
_A/tree_sparrow/Henan/4/2004_H	H5N1	Zhao 2008	intra	No	2004	2004	Tree sparrow	Animal	Other Avian	China	DQ073402	DQ073406	DQ073410	AY741221	DQ073414	AY741222	DQ073418	DQ073422	8	Zhao, Z.-M., et al., Genotypic diversity of H5N1 highly pathogenic avian influenza viruses. Journal of General Virology, 2008. 89: p. 2182-2193.
_A/turkey/Italy/1258/2005_H5N2	H5N2	Briand 2009	inter	No	2005	2005	Poultry	Animal	Poultry	Europe	CY021532	CY021531	CY021530	CY021529	CY021528	CY021527	CY021526	CY021525	8	Briand, F.X., et al., Phylogeny and genotyping of recent avian low-pathogenic H5 subtype influenza viruses from French ducks. Journal of General Virology, 2010. 91: p. 960-970.
_A/turkey/Italy/214845/2002_H7	H7N3	Campitelli 2008	inter	Yes	2002	2002	Turkey	Animal	Poultry	Europe	AY586439	AY586435	AY586434	AY586408	AY586426	AY586417	AY586427	AY586444	8	Campitelli, L., et al., Molecular analysis of avian H7 influenza viruses circulating in Eurasia in 1999-2005: detection of multiple reassortant virus genotypes. Journal of General Virology, 2008. 89: p. 48-59.
_A/turkey/Italy/4169/1999_H7N1	H7N1	Campitelli 2008	inter	No	1999	1999	Turkey	Animal	Poultry	Europe	CY014643	CY005794	CY005793	CY006037	CY005791	CY005790	CY005789	CY005792	8	Campitelli, L., et al., Molecular analysis of avian H7 influenza viruses circulating in Eurasia in 1999-2005: detection of multiple reassortant virus genotypes. Journal of General Virology, 2008. 89: p. 48-59.
_A/Turkey/MO/24093/99_H1N2__	H1N2	Suarez 2002	inter	No	1999	1999	Turkey	Animal	Poultry	US	AY038017	AY038016	AY038018	AY038014	AY038019	AY038015	AY038020	AY038021	8	Suarez, D.L., et al., Isolation from turkey breeder hens of a reassortant H1N2 influenza virus with swine, human, and avian lineage genes. Avian Diseases, 2002. 46(1): p. 111-121.
_A/turkey/Ontario/6213/1966_mi	H5N1	Ping 2012	inter	No	1966	<1990	Turkey	Animal	Poultry	US	CY087815	CY087814	CY087813	CY087808	CY087811	CY087810	CY087809	CY087812	8	Ping, J., et al., Low-pathogenic avian influenza virus A/turkey/Ontario/6213/1966 (H5N1) is the progenitor of highly pathogenic A/turkey/Ontario/7732/1966 (H5N9). Journal of General Virology, 2012. 93: p. 1649-1657.
_A/turkey/Ontario/7732/1966_H5	H5N9	Ping 2012	inter	No	<1990	<1990	Turkey	Animal	Poultry	US	CY015108	CY015107	GU051970	AB558456	CY015105	GU051967	CY015104	CY015106	8	Ping, J., et al., Low-pathogenic avian influenza virus A/turkey/Ontario/6213/1966 (H5N1) is the progenitor of highly pathogenic A/turkey/Ontario/7732/1966 (H5N9). Journal of General Virology, 2012. 93: p. 1649-1657.
_A/turkey/Ontario/FAV-9/2011_H	H3N2	Berhane 2012	inter	No	2011	2011	Turkey	Animal	Poultry	US	JN683626	JN683627	JN683628	JN683629	JN683630	JN683631	JN683632	JN683633	8	Berhane, Y., et al., Molecular and Antigenic Characterization of Reassortant H3N2 Viruses from Turkeys with a Unique Constellation of Pandemic H1N1 Internal Genes. Plos One, 2012. 7(3).
_A/Udorn/307/1972_H3N2__	H3N2	Xu 1996	intra	Yes	1972	<1990	Human	Human	Human	Japan	DQ508926	DQ508927	DQ508928	DQ508929	DQ508930	DQ508931	DQ508932	DQ508933	8	Xu, X., et al., Genetic variation in neuraminidase genes of influenza A (H3N2) viruses. Virology, 1996. 224(1): p. 175-83.
_A/Wellington/71/2002_H3N2__	H3N2	Nelson 2009	intra	No	2002	2002	Human	Human	Human	Australia	CY012023	CY012022	CY012021	CY012016	CY012019	CY012018	CY012017	CY012020	8	Nelson, M.I., et al., The origin and global emergence of adamantane resistant A/H3N2 influenza viruses. Virology, 2009. 388(2): p. 270-278.
_A/Wellington/9/2005_H3N2__	H3N2	Nelson 2009	intra	No	2005	2005	Human	Human	Human	Australia	CY014110	CY014109	CY014108	CY014103	CY014106	CY014105	CY014104	CY014107	8	Nelson, M.I., et al., The origin and global emergence of adamantane resistant A/H3N2 influenza viruses. Virology, 2009. 388(2): p. 270-278.
_A/whooper_swan/Aomori/1/2008_	H5N1	Usui 2009	intra	No	2008	2008	Swan	Animal	Aquatic bird	Japan	AB458236	AB458237	AB458238	AB458239	AB458240	AB458241	AB458242	AB458243	8	Usui, T., et al., Evolutionary genetics of highly pathogenic H5N1 avian influenza viruses isolated from whooper swans in northern Japan in 2008. Virus Genes, 2009. 39(3): p. 319-323.
_A/wild_bird/Korea/A3/2011_H7N	H7N9	Kim 2012	inter	No	2011	2011	Bird	Animal	Other Avian	Asia	JN244105	JN244190	JN244179	JN244232	JN244158	JN244223	JN244135	JN244265	8	Kim, H.R., et al., Low pathogenic H7 subtype avian influenza viruses isolated from domestic ducks in South Korea and the close association with isolates of wild birds. J Gen Virol, 2012. 93(Pt 6): p. 1278-87.
_A/wild_bird/Korea/A330/2009_H	H7N7	Kim 2012	inter	No	2009	2009	Bird	Animal	Other Avian	Asia	JN244101	JN244185	JN244164	JN244227	JN244149	JN244209	JN244122	JN244248	8	Kim, H.R., et al., Low pathogenic H7 subtype avian influenza viruses isolated from domestic ducks in South Korea and the close association with isolates of wild birds. J Gen Virol, 2012. 93(Pt 6): p. 1278-87.
_A/wild_bird/Korea/A4/2011_H7N	H7N3	Kim 2012	inter	No	2011	2011	Bird	Animal	Other Avian	Asia	JN244106	JN244191	JN244180	JN244233	JN244159	JN244221	JN244137	JN244266	8	Kim, H.R., et al., Low pathogenic H7 subtype avian influenza viruses isolated from domestic ducks in South Korea and the close association with isolates of wild birds. J Gen Virol, 2012. 93(Pt 6): p. 1278-87.
_A/wild_bird/Korea/A72/2010_H7	H7N7	Kim 2012	inter	No	2010	2010	Bird	Animal	Other Avian	Asia	JN244116	JN244204	JN244172	JN244247	JN244163	JN244216	JN244124	JN244252	8	Kim, H.R., et al., Low pathogenic H7 subtype avian influenza viruses isolated from domestic ducks in South Korea and the close association with isolates of wild birds. J Gen Virol, 2012. 93(Pt 6): p. 1278-87.
_A/wild_bird/Korea/A9/2011_H7N	H7N9	Kim 2012	inter	No	2011	2011	Bird	Animal	Other Avian	Asia	JN244118	JN244193	JN244181	JN244234	JN244161	JN244225	JN244136	JN244267	8	Kim, H.R., et al., Low pathogenic H7 subtype avian influenza viruses isolated from domestic ducks in South Korea and the close association with isolates of wild birds. J Gen Virol, 2012. 93(Pt 6): p. 1278-87.
_A/wild_duck/Shanghai/59/04_H5	H5N1	Neumann 2010	intra	No	2004	2004	Duck	Animal	Aquatic bird	China	DQ835804	DQ835792	DQ835789	DQ188907	DQ835782	DQ188912	DQ835775	DQ835810	8	Neumann, G., M.A. Green, and C.A. Macken, Evolution of highly pathogenic avian H5N1 influenza viruses and the emergence of dominant variants. Journal of General Virology, 2010. 91: p. 1984-1995.
_A/wild_duck/Shantou/1494/2002	H6N2	Huang 2010	inter	No	2002	2002	Duck	Animal	Aquatic bird	China	HM145634	HM145465	HM145296	HM144450	HM145127	HM144620	HM144789	HM144958	8	Huang, K., et al., Establishment of an H6N2 influenza virus lineage in domestic ducks in southern China. J Virol, 2010. 84(14): p. 6978-86.
_A/wild_duck/Shantou/180/2005_	H6N2	Huang 2010	inter	No	2005	2005	Duck	Animal	Aquatic bird	China	HM145674	HM145505	HM145336	HM144490	HM145167	HM144660	HM144829	HM144998	8	Huang, K., et al., Establishment of an H6N2 influenza virus lineage in domestic ducks in southern China. J Virol, 2010. 84(14): p. 6978-86.
_A/wild_duck/Shantou/2853/2003	H6N2	Huang 2010	inter	No	2003	2003	Duck	Animal	Aquatic bird	China	HM145656	HM145487	HM145318	HM144472	HM145149	HM144642	HM144811	HM144980	8	Huang, K., et al., Establishment of an H6N2 influenza virus lineage in domestic ducks in southern China. J Virol, 2010. 84(14): p. 6978-86.
_A/wild_duck/Shantou/4808/01_H	H9N2	Li 2003	inter	No	2001	2001	Duck	Animal	Aquatic bird	China	AF523464	AF523431	AF523454	AF523381	AF523412	AF523394	AF523484	AF523514	8	Li, K.S., et al., Characterization of H9 subtype influenza viruses from the ducks of southern China: a candidate for the next influenza pandemic in humans? J Virol, 2003. 77(12): p. 6988-94.
_A/Wisconsin/10/1998_H1N1__	H1N1	Khiabanian 2009	inter	No	1998	1998	Human	Human	Human	US	CY022436	CY022435	CY039922	CY022429	CY022432	CY039919	CY022430	CY022433	8	Khiabanian, H., V. Trifonov, and R. Rabadan, Reassortment Patterns in Swine Influenza Viruses. Plos One, 2009. 4(10).
_A/Yokohama/22/2002_H1N2__	H1N2	Kawakami 2004	inter	Yes	2002	2002	Human	Human	Human	China	AB126626	AB126625	AB126627	AB126622	AB126624	AB126623	AB126629	AB126628	8	Kawakami, C., et al., Epidemiological background and evolutionary characterization of influenza A(H1N2) reassortant viruses from an outbreak in Yokohama city, Japan, in Options for the Control of Influenza V, Y. Kawaoka, Editor 2004. p. 271-275.
A/domestic green-winged teal/Hunan/67/2005	H5N1	Chen 2009	inter	No	2005	2005	Teal	Animal	Aquatic bird	China	EU430499	EU430500	EU430501	EU430496	EU430498	EU430497	EU430502	EU430503	8	Chen, J., et al., Characterization of H5N1 influenza A viruses isolated from domestic green-winged teal. Virus Genes, 2009. 38(1): p. 66-73.
A/Duck/Hunan/3315/2006	H5N1	Chen 2009	intra	No	2006	2006	Duck	Animal	Aquatic bird	China	FJ784839	FJ784823	FJ784807	FJ784855	FJ784791	FJ784775	FJ784887	FJ784871	8	Chen, J., et al., Characterization of highly pathogenic H5N1 avian influenza viruses isolated from poultry markets in central China. Virus Research, 2009. 146(1-2): p. 19-28.
A/Duck/Hunan/689/2006	H5N1	Chen 2009	intra	No	2006	2006	Duck	Animal	Aquatic bird	China	FJ784825	FJ784809	FJ784793	FJ784841	FJ784777	FJ784761	FJ784873	FJ784857	8	Chen, J., et al., Characterization of highly pathogenic H5N1 avian influenza viruses isolated from poultry markets in central China. Virus Research, 2009. 146(1-2): p. 19-28.
A/herring gull/Atyrau/2186/2007(H11N2)	H11N2	Karamendin 2011	inter	No	2007	2007	Gull	Animal	Aquatic bird	Russia	HQ541746	HQ541745	HQ541744	HQ541739	HQ541741	HQ541743	HQ541740	HQ541742	8	Karamendin, K., et al., Phylogenetic analysis of avian influenza viruses of H11 subtype isolated in Kazakhstan. Virus Genes, 2011. 43(1): p. 46-54.
A/Swine/Hong Kong/168/1993	H1N1	Guan 1996	inter	No	1993	1993	Swine	Animal	Swine	China	U48286	U48283	U48850	U44482	U49096	U47817	U49116	U49491	8	Guan, Y., et al., Emergence of avian H1N1 influenza viruses in pigs in China. Journal of Virology, 1996. 70(11): p. 8041-8046.
A/swine/Shanghai/1/2005	H1N1	Qi 2009	inter	No	2005	2005	Swine	Animal	Swine	China	EU502892	EU502891	EU502890	EU502884	EU502887	EU502888	EU502886	EU502889	8	Qi, X., B. Pang, and C.P. Lu, Genetic characterization of H1N1 swine influenza A viruses isolated in eastern China. Virus Genes, 2009. 39(2): p. 193-199.
